# Supplementary material for: 2-[2-(Benzyl­sulfan­yl)phen­yl]-1,1,3,3-tetra­methyl­guanidine
Source: Acta Crystallogr Sect E Struct Rep Online. 2011 Apr 22;67(Pt 5):o1202–3. doi: 10.1107/S1600536811014577 (PMC3089166; doi:10.1107/S1600536811014577)
Supplement: Supplementary file 2 [file e-67-o1202-Isup2.hkl]

# 
# h,k,l, Fc-squared, Fo-squared, sigma(Fo-squared) and status flag 
# 
data_I
_shelx_title ' C18 H23 N3 S in P2(1)/c' 
_shelx_refln_list_code          4 
_shelx_F_calc_maximum      165.97 
_exptl_crystal_F_000       672.00 
_reflns_d_resolution_high  0.7600 
 
loop_ 
 _symmetry_equiv_pos_as_xyz 
 'x, y, z' 
 '-x, y+1/2, -z+1/2' 
 '-x, -y, -z' 
 'x, -y-1/2, z-1/2' 
 
_cell_length_a     7.8690 
_cell_length_b    26.8496 
_cell_length_c     8.3138 
_cell_angle_alpha  90.000 
_cell_angle_beta  106.959 
_cell_angle_gamma  90.000 
 
_shelx_F_squared_multiplier     1.000 
 
loop_ 
 _refln_index_h 
 _refln_index_k 
 _refln_index_l 
 _refln_F_squared_calc 
 _refln_F_squared_meas 
 _refln_F_squared_sigma 
 _refln_observed_status 
   2   0   0      365.78      209.67    159.71 o 
   3   0   0      230.34      272.98     41.35 o 
   4   0   0      518.33      483.32     17.64 o 
   5   0   0     1188.75     1304.85     31.07 o 
   6   0   0      864.18      911.62     25.25 o 
   7   0   0      643.74      645.48     30.91 o 
   8   0   0       23.85       28.39     23.77 o 
   9   0   0      115.13      129.82     33.89 o 
   1   1   0     6065.79     5709.41    130.61 o 
   2   1   0      811.35      760.81     96.97 o 
   3   1   0     3549.10     3862.41     34.53 o 
   4   1   0      465.33      465.16    102.88 o 
   5   1   0      252.52      238.44      9.83 o 
   6   1   0      183.81      179.19     10.23 o 
   7   1   0      192.54      193.50     12.14 o 
   8   1   0       38.24       37.57     16.94 o 
   9   1   0       62.37       80.75     22.05 o 
   0   2   0      188.27      173.37     27.82 o 
   1   2   0     1135.26     1054.18      9.26 o 
   2   2   0      568.30      610.59     10.11 o 
   3   2   0     1035.81     1102.55     23.26 o 
   4   2   0     1122.92     1253.19     26.11 o 
   5   2   0      387.99      361.55     57.91 o 
   6   2   0       98.79       90.78      8.49 o 
   7   2   0       58.81       40.62      9.84 o 
   8   2   0        4.07       -1.12     15.00 o 
   9   2   0       32.75       69.40     24.02 o 
   1   3   0     3641.41     3478.14     21.18 o 
   2   3   0      540.32      491.72     11.94 o 
   3   3   0      612.75      624.84     12.53 o 
   4   3   0      358.59      451.66     11.12 o 
   5   3   0      634.68      638.39     14.49 o 
   6   3   0      931.15      878.80    126.16 o 
   7   3   0       62.14       53.21     11.11 o 
   8   3   0       25.15       30.17     12.76 o 
   9   3   0       80.24      101.17     22.37 o 
   0   4   0      791.60      811.00     26.02 o 
   1   4   0     1739.64     1755.78     15.34 o 
   2   4   0      847.86      823.07     13.66 o 
   3   4   0      129.67      118.79      8.93 o 
   4   4   0        0.11        9.07      5.04 o 
   5   4   0       47.50       43.50      6.50 o 
   6   4   0      318.24      334.50     12.43 o 
   7   4   0        0.48        2.01      9.13 o 
   8   4   0       57.62       70.12     14.07 o 
   9   4   0       39.71       35.95     19.28 o 
   1   5   0       14.94       13.23      3.57 o 
   2   5   0        6.87        6.58      4.42 o 
   3   5   0     1092.44     1224.53     22.82 o 
   4   5   0        3.69        6.48      5.77 o 
   5   5   0       22.95       27.84      7.28 o 
   6   5   0        0.07        4.37      9.34 o 
   7   5   0        1.09        2.82      9.85 o 
   8   5   0       18.36       13.00     14.39 o 
   9   5   0        0.26       11.39     18.79 o 
   0   6   0    23586.08    22799.95    421.87 o 
   1   6   0     3463.94     3412.99     23.91 o 
   2   6   0     2043.24     2030.30     22.96 o 
   3   6   0     1111.20     1041.96     21.74 o 
   4   6   0        8.50        4.31      7.02 o 
   5   6   0      932.19      890.90     25.14 o 
   6   6   0      441.77      425.64     20.19 o 
   7   6   0       22.31       35.67     11.35 o 
   8   6   0       43.45       55.68     16.32 o 
   9   6   0      200.23      214.16     27.68 o 
   1   7   0     2074.54     2129.29     25.72 o 
   2   7   0      102.71      101.67      5.50 o 
   3   7   0      629.39      685.25     16.59 o 
   4   7   0        1.63       -0.41      7.09 o 
   5   7   0      249.51      235.87     14.91 o 
   6   7   0       13.03       20.48     10.22 o 
   7   7   0       20.62       18.09     10.60 o 
   8   7   0      193.87      224.84     18.90 o 
   9   7   0      342.26      360.64     45.46 o 
   0   8   0       96.51      113.79      7.43 o 
   1   8   0     4721.20     4852.84     38.37 o 
   2   8   0       88.50       60.36      5.30 o 
   3   8   0      381.16      350.99     12.53 o 
   4   8   0     1541.93     1716.95     32.13 o 
   5   8   0     1139.84     1071.27     55.56 o 
   6   8   0      333.37      341.77     18.96 o 
   7   8   0       80.00       82.85     13.31 o 
   8   8   0        3.17       -7.90     11.53 o 
   9   8   0        1.38        1.10     17.74 o 
   1   9   0      283.27      301.08      7.21 o 
   2   9   0      537.24      558.29     11.52 o 
   3   9   0       12.36        8.70      6.16 o 
   4   9   0      197.61      228.03     13.76 o 
   5   9   0      329.10      327.49     17.57 o 
   6   9   0      251.35      253.71     17.44 o 
   7   9   0      310.83      294.41     19.78 o 
   8   9   0        7.59       11.09     12.17 o 
   9   9   0       17.62       43.91     19.77 o 
   0  10   0     2173.78     2265.25     45.07 o 
   1  10   0      374.46      358.42      8.22 o 
   2  10   0       91.53       93.48      6.65 o 
   3  10   0      767.61      776.44     18.37 o 
   4  10   0     1205.46     1203.20     28.26 o 
   5  10   0      112.17      115.70     12.84 o 
   6  10   0      640.58      647.60     25.39 o 
   7  10   0      345.64      337.79     21.03 o 
   8  10   0      240.98      228.22     19.75 o 
   9  10   0       59.68       72.54     20.57 o 
   1  11   0     1534.76     1630.00     18.78 o 
   2  11   0     1299.03     1395.33     20.01 o 
   3  11   0      468.00      488.72     12.31 o 
   4  11   0      281.75      269.10     13.89 o 
   5  11   0      593.42      604.94     23.05 o 
   6  11   0      362.15      401.59     24.18 o 
   7  11   0       11.12       19.21     11.75 o 
   8  11   0       39.01       47.02     13.88 o 
   9  11   0       10.48        2.82     18.32 o 
   0  12   0       40.07       31.19      7.22 o 
   1  12   0      256.08      331.46      9.00 o 
   2  12   0      602.55      674.00     14.19 o 
   3  12   0     1098.98     1190.06     26.57 o 
   4  12   0      265.54      261.51     13.31 o 
   5  12   0      319.63      310.65     18.09 o 
   6  12   0      160.52      157.44     15.35 o 
   7  12   0       57.90       83.55     14.31 o 
   8  12   0      113.89      115.01     16.89 o 
   9  12   0        1.83       22.59     19.36 o 
   1  13   0      188.11      250.66      8.48 o 
   2  13   0     1211.77     1409.51     36.29 o 
   3  13   0      106.41      100.15      7.58 o 
   4  13   0       43.90       45.19      8.53 o 
   5  13   0      642.15      676.30     25.07 o 
   6  13   0      164.16      156.47     15.75 o 
   7  13   0       60.48       64.46     13.68 o 
   8  13   0       63.07       62.46     15.16 o 
   9  13   0       18.86       16.86     19.48 o 
   0  14   0     5682.32     6254.34    115.01 o 
   1  14   0     4354.31     4586.48     68.27 o 
   2  14   0      389.74      357.66     11.50 o 
   3  14   0      615.55      542.60     14.21 o 
   4  14   0      264.53      254.12     13.77 o 
   5  14   0      752.22      722.84     26.26 o 
   6  14   0     1475.65     1498.11     39.06 o 
   7  14   0       76.40       86.10     14.80 o 
   8  14   0       32.41       35.83     14.46 o 
   9  14   0        0.63       -3.96     19.19 o 
   1  15   0       33.91       36.99      5.55 o 
   2  15   0        6.62        5.22      5.46 o 
   3  15   0       54.64       42.66      6.87 o 
   4  15   0      487.66      474.31     18.09 o 
   5  15   0      429.59      434.50     21.58 o 
   6  15   0        9.56       18.64     11.23 o 
   7  15   0      101.13      110.87     16.09 o 
   8  15   0       77.60       75.95     16.23 o 
   0  16   0        1.72       -3.44      6.74 o 
   1  16   0        1.42        4.63      5.00 o 
   2  16   0      163.61      150.62      9.03 o 
   3  16   0       13.00       11.32      6.41 o 
   4  16   0       31.96       21.65      8.59 o 
   5  16   0      348.10      331.53     19.82 o 
   6  16   0      173.75      194.70     17.33 o 
   7  16   0      149.32      151.38     17.61 o 
   8  16   0      151.34      155.32     19.15 o 
   1  17   0      266.55      273.56      9.91 o 
   2  17   0      115.00      128.98      7.67 o 
   3  17   0       96.68      102.16      8.96 o 
   4  17   0        8.21        5.42      8.08 o 
   5  17   0      496.74      467.58     19.91 o 
   6  17   0      397.58      396.90     22.87 o 
   7  17   0        0.69       -1.91     12.09 o 
   8  17   0        3.35       17.64     14.45 o 
   0  18   0     1428.28     1440.96     29.84 o 
   1  18   0       80.18       81.75      7.23 o 
   2  18   0      777.19      784.80     15.73 o 
   3  18   0      809.17      812.85     24.67 o 
   4  18   0      202.21      215.40     14.08 o 
   5  18   0       46.50       53.79     10.48 o 
   6  18   0      455.59      462.21     24.65 o 
   7  18   0       36.07       36.62     13.87 o 
   8  18   0        2.91       -1.53     14.11 o 
   1  19   0      328.74      349.31     11.76 o 
   2  19   0       12.89       17.91      6.15 o 
   3  19   0        0.09        7.76      7.23 o 
   4  19   0      405.01      381.67     17.82 o 
   5  19   0      118.76      124.96     13.07 o 
   6  19   0       22.79       18.09     11.94 o 
   7  19   0      303.14      290.66     22.75 o 
   8  19   0        0.05        1.29     15.12 o 
   0  20   0     2320.25     2314.80     44.16 o 
   1  20   0      302.60      292.62     11.33 o 
   2  20   0       76.17       78.27      7.88 o 
   3  20   0     2344.16     2471.11     54.69 o 
   4  20   0      222.86      202.34     14.38 o 
   5  20   0      197.33      183.58     14.72 o 
   6  20   0        2.67       -0.63     11.59 o 
   7  20   0        1.98        1.25     13.09 o 
   8  20   0       14.08       20.34     19.83 o 
   1  21   0       54.64       59.17      7.54 o 
   2  21   0      691.22      692.36     19.02 o 
   3  21   0      539.09      508.75     19.93 o 
   4  21   0      167.07      152.96     13.20 o 
   5  21   0      246.11      252.44     16.92 o 
   6  21   0      302.30      307.75     22.51 o 
   7  21   0      116.42      110.81     18.05 o 
   0  22   0     3014.51     2944.88     50.14 o 
   1  22   0      248.28      252.14     11.42 o 
   2  22   0       36.94       52.30      8.73 o 
   3  22   0       96.51       96.46     11.36 o 
   4  22   0     1233.55     1188.51     31.29 o 
   5  22   0      789.89      800.10     27.45 o 
   6  22   0      132.69      129.68     17.10 o 
   7  22   0      153.41      181.80     25.76 o 
   1  23   0     1116.65     1117.55     21.53 o 
   2  23   0      375.19      320.23     14.51 o 
   3  23   0      240.60      232.48     15.22 o 
   4  23   0      209.22      199.14     15.24 o 
   5  23   0        0.10        2.17      9.32 o 
   6  23   0       87.76       86.56     16.02 o 
   7  23   0        6.44       -5.94     17.41 o 
   0  24   0        6.43        7.55      9.36 o 
   1  24   0       52.17       76.44      8.48 o 
   2  24   0      236.19      238.48     13.20 o 
   3  24   0     1204.96     1107.43     30.01 o 
   4  24   0      183.71      191.61     15.14 o 
   5  24   0       52.18       69.09     12.20 o 
   6  24   0       38.63       44.75     14.63 o 
   7  24   0       10.47        8.60     19.40 o 
   1  25   0      590.35      573.42     16.72 o 
   2  25   0       53.56       52.50      9.03 o 
   3  25   0       10.43        3.89      8.59 o 
   4  25   0      178.83      154.19     14.33 o 
   5  25   0       58.71       56.77     11.98 o 
   6  25   0        0.02       -5.25     15.33 o 
   0  26   0      641.13      620.55     25.12 o 
   1  26   0        7.71        8.09      7.78 o 
   2  26   0       66.29       60.26      9.49 o 
   3  26   0      133.46      137.53     13.62 o 
   4  26   0       13.75       13.45      9.78 o 
   5  26   0       57.73       66.99     12.56 o 
   6  26   0        8.72       25.10     17.14 o 
   1  27   0       25.28       45.71      9.05 o 
   2  27   0       14.69       17.62      9.40 o 
   3  27   0       71.95       77.58     11.87 o 
   4  27   0        2.12       10.42     11.05 o 
   5  27   0        0.03        4.99     12.12 o 
   6  27   0       46.46       60.19     19.54 o 
   0  28   0      223.23      232.56     18.08 o 
   1  28   0      684.32      683.02     21.88 o 
   2  28   0      230.46      213.15     15.77 o 
   3  28   0       14.07       16.72     10.13 o 
   4  28   0      270.26      293.44     19.21 o 
   5  28   0      636.94      638.86     32.96 o 
   6  28   0      447.37      467.54     37.03 o 
   1  29   0        3.08       13.49      8.58 o 
   2  29   0        0.13       -3.95      9.16 o 
   3  29   0       38.29       39.65     11.49 o 
   4  29   0       17.21       15.11     12.68 o 
   5  29   0       90.87       75.46     16.97 o 
   0  30   0      130.59      141.25     20.00 o 
   1  30   0       94.67      104.52     11.77 o 
   2  30   0       43.64       55.24     11.59 o 
   3  30   0       97.55       90.67     13.65 o 
   4  30   0        0.36        3.87     12.87 o 
   5  30   0        3.56        3.00     13.52 o 
   1  31   0        0.79       11.98      9.20 o 
   2  31   0       52.35       73.14     12.89 o 
   3  31   0        4.83       19.65     13.38 o 
   4  31   0       79.83       69.84     17.00 o 
   0  32   0      575.55      634.83     37.00 o 
   1  32   0       27.40       25.78     10.89 o 
   2  32   0       61.88       59.98     12.81 o 
   3  32   0      184.36      215.43     21.66 o 
   4  32   0      434.82      466.31     29.80 o 
   1  33   0      112.91      136.61     17.65 o 
   2  33   0        4.60       15.43     13.60 o 
   3  33   0        0.02        8.85     14.16 o 
   0  34   0       42.89       34.82     17.57 o 
   1  34   0       82.95       74.75     20.25 o 
   2  34   0      126.28      141.86     18.96 o 
   1  35   0        0.75       -8.25     17.10 o 
 -10   1   1        8.03       12.25     21.29 o 
  -9   1   1       78.84       78.57     20.42 o 
  -8   1   1       30.76       37.51     16.86 o 
  -7   1   1       15.99       15.07      9.10 o 
  -6   1   1      171.96      172.75      9.04 o 
  -5   1   1     1248.66     1333.75     20.15 o 
  -4   1   1     1202.25     1203.74     15.99 o 
  -3   1   1       21.14       17.24      3.90 o 
  -2   1   1     1357.93     1033.49    224.16 o 
  -1   1   1     1801.32     1752.29     11.02 o 
   0   1   1      205.98      182.76     11.68 o 
   1   1   1     1835.38     1815.48     23.34 o 
   2   1   1     8052.94     8798.65     67.69 o 
   3   1   1        4.25        8.33      7.88 o 
   4   1   1     1203.89      917.31    448.14 o 
   5   1   1       54.49       38.96     14.59 o 
   6   1   1      323.81      320.95     18.63 o 
   7   1   1      788.07      639.98     83.72 o 
   8   1   1       44.24       45.53     17.67 o 
   9   1   1       37.01       46.91     21.27 o 
 -10   2   1        0.08       22.33     21.48 o 
  -9   2   1       28.41       29.38     17.75 o 
  -8   2   1      111.77      106.71     19.81 o 
  -7   2   1       93.74       70.83     12.96 o 
  -6   2   1     1026.02     1057.30     17.90 o 
  -5   2   1      936.85      984.32     16.52 o 
  -4   2   1     1258.90     1302.52     19.51 o 
  -3   2   1      122.17      116.47     30.86 o 
  -2   2   1     3551.41     3341.51    112.08 o 
  -1   2   1     4925.02     4759.83     26.71 o 
   0   2   1     5237.05     4972.10     58.20 o 
   1   2   1    26573.01    25760.16    124.80 o 
   2   2   1     7651.23     7931.20     78.86 o 
   3   2   1      968.91      567.71    356.95 o 
   4   2   1      554.57      390.08    147.99 o 
   5   2   1        0.16        3.15      6.00 o 
   6   2   1      174.72      186.42     10.98 o 
   7   2   1      740.34      550.87    170.04 o 
   8   2   1       74.27       92.01     19.89 o 
   9   2   1       10.71       39.13     20.73 o 
 -10   3   1        0.38        6.03     21.68 o 
  -9   3   1       46.80       79.60     20.67 o 
  -8   3   1      167.19      178.57     17.46 o 
  -7   3   1       30.19       30.64      9.87 o 
  -6   3   1        7.56       11.70      7.83 o 
  -5   3   1        8.71       10.36      5.89 o 
  -4   3   1      635.07      660.29     16.53 o 
  -3   3   1      194.20      192.62      9.71 o 
  -2   3   1      441.65      422.77     12.65 o 
  -1   3   1       95.04       95.63      4.14 o 
   0   3   1     1225.04     1176.82     11.93 o 
   1   3   1      194.00      167.76      9.14 o 
   2   3   1      482.10      377.36     94.23 o 
   3   3   1      817.59      635.84    252.31 o 
   4   3   1       48.44       43.64      6.93 o 
   5   3   1      153.47      141.20      9.09 o 
   6   3   1        0.08        5.96      6.86 o 
   7   3   1       88.82       79.59     12.93 o 
   8   3   1        7.74       -0.75     12.58 o 
   9   3   1      109.49      143.88     24.97 o 
 -10   4   1       20.12       43.30     22.59 o 
  -9   4   1        5.02       32.15     18.20 o 
  -8   4   1      205.76      196.33     18.36 o 
  -7   4   1      115.37      114.87     13.75 o 
  -6   4   1       93.57       76.56     19.33 o 
  -5   4   1      222.93      221.74     14.49 o 
  -4   4   1       24.91       35.05      7.56 o 
  -3   4   1      153.78      126.51      8.97 o 
  -2   4   1       14.51       12.98      5.55 o 
  -1   4   1       11.68       10.07      2.58 o 
   0   4   1      125.01      116.62      4.97 o 
   1   4   1    27546.09    19919.11   4632.03 o 
   2   4   1      425.35      426.05      8.83 o 
   3   4   1     1083.73     1106.35     26.84 o 
   4   4   1      175.74      171.76     11.80 o 
   5   4   1        4.19       -5.89      8.06 o 
   6   4   1       94.80       86.93     10.14 o 
   7   4   1      252.08      232.08     17.40 o 
   8   4   1        3.09        6.88     15.00 o 
   9   4   1        3.15        7.08     19.45 o 
 -10   5   1        5.39       18.75     21.59 o 
  -9   5   1      100.97      131.49     23.42 o 
  -8   5   1      666.80      647.88     28.76 o 
  -7   5   1      793.00      634.71    233.87 o 
  -6   5   1        9.79       13.37      9.80 o 
  -5   5   1      571.33      629.53     20.47 o 
  -4   5   1      281.95      277.72     13.15 o 
  -3   5   1      253.87      277.95     12.07 o 
  -2   5   1      558.55      572.74     14.00 o 
  -1   5   1     2397.13     2297.59     18.63 o 
   0   5   1     3994.45     3961.52     32.35 o 
   1   5   1       89.91       79.06     16.67 o 
   2   5   1      876.99      888.98     12.45 o 
   3   5   1      311.53      342.04     10.36 o 
   4   5   1      432.67      393.54     20.52 o 
   5   5   1      145.74      159.20     11.26 o 
   6   5   1      228.31      219.26     13.33 o 
   7   5   1       45.71       56.35     12.02 o 
   8   5   1      278.62      290.65     25.75 o 
   9   5   1       41.52       68.44     22.20 o 
  -9   6   1      228.08      257.03     28.54 o 
  -8   6   1      157.73      188.80     22.03 o 
  -7   6   1       95.76       90.23     13.13 o 
  -6   6   1      255.78      254.28     16.33 o 
  -5   6   1       55.29       62.18      9.67 o 
  -4   6   1     1395.16     1420.72     27.68 o 
  -3   6   1     2802.46     3043.27     43.36 o 
  -2   6   1      136.41      128.29      7.02 o 
  -1   6   1     3491.42     3557.24     23.07 o 
   0   6   1     1507.14     1509.13     15.06 o 
   1   6   1       56.81       36.60      5.75 o 
   2   6   1     1075.64     1067.19     13.86 o 
   3   6   1      359.75      330.54     10.34 o 
   4   6   1      670.61      631.80     16.33 o 
   5   6   1      231.76      214.13     12.23 o 
   6   6   1      321.30      296.18     17.88 o 
   7   6   1        6.79        3.80     10.33 o 
   8   6   1       66.63      100.84     19.01 o 
   9   6   1        4.90       26.03     27.48 o 
  -9   7   1       83.11       93.68     22.16 o 
  -8   7   1        3.04        8.72     14.91 o 
  -7   7   1        0.36        1.73     10.70 o 
  -6   7   1      351.12      332.84     18.33 o 
  -5   7   1        2.03        8.93      8.27 o 
  -4   7   1       62.47       59.60      9.03 o 
  -3   7   1     1185.11     1345.96     53.61 o 
  -2   7   1       68.81       73.66      6.32 o 
  -1   7   1     1362.81     1348.75     21.45 o 
   0   7   1     2639.22     2754.42     20.56 o 
   1   7   1      346.86      324.11     14.68 o 
   2   7   1      458.41      468.36      9.21 o 
   3   7   1       53.73       67.37      5.73 o 
   4   7   1       88.82      106.98      9.01 o 
   5   7   1       98.69       98.97     10.06 o 
   6   7   1       12.15       18.99      9.89 o 
   7   7   1      104.80      104.62     13.86 o 
   8   7   1        4.51       14.03     11.83 o 
   9   7   1       50.10       77.11     32.68 o 
  -9   8   1      530.59      556.44     30.39 o 
  -8   8   1       42.00       45.54     13.65 o 
  -7   8   1      544.14      552.10     24.58 o 
  -6   8   1       81.57       92.74     12.77 o 
  -5   8   1      115.88      107.43     11.61 o 
  -4   8   1      514.01      547.78     18.84 o 
  -3   8   1     1403.43     1405.97     26.68 o 
  -2   8   1     1331.89     1368.62     20.44 o 
  -1   8   1     1241.00     1214.10     13.14 o 
   0   8   1      878.08      887.46     11.18 o 
   1   8   1      691.85      660.03      9.99 o 
   2   8   1      956.96      959.03     12.98 o 
   3   8   1     1357.19     1414.66     17.18 o 
   4   8   1      682.46      678.60     17.18 o 
   5   8   1      602.03      567.68     21.85 o 
   6   8   1       19.70       27.46     10.19 o 
   7   8   1      145.35      137.10     15.41 o 
   8   8   1        0.47        2.19     11.86 o 
   9   8   1       16.91      -23.06     27.06 o 
  -9   9   1      239.68      252.90     27.65 o 
  -8   9   1     1187.52     1157.70     41.74 o 
  -7   9   1      146.06      164.00     16.28 o 
  -6   9   1      102.42      117.97     13.61 o 
  -5   9   1       11.95       25.25      9.09 o 
  -4   9   1       20.38       20.95      8.26 o 
  -3   9   1       21.95       25.85      6.75 o 
  -2   9   1      394.75      429.55     12.56 o 
  -1   9   1       42.07       39.90      4.00 o 
   0   9   1     3117.93     3240.08     22.76 o 
   1   9   1     4243.49     4458.23     27.76 o 
   2   9   1       64.51       60.97      5.23 o 
   3   9   1       38.25       61.71      5.59 o 
   4   9   1      951.32      957.50     18.55 o 
   5   9   1       67.22       72.65      9.57 o 
   6   9   1       36.10       40.16     11.10 o 
   7   9   1       37.59       43.45     12.46 o 
   8   9   1        7.47        2.01     12.08 o 
   9   9   1       32.51       38.00     19.90 o 
  -9  10   1       78.51       94.52     22.13 o 
  -8  10   1       71.86       61.95     14.45 o 
  -7  10   1      277.49      297.27     19.85 o 
  -6  10   1      143.17      129.99     14.40 o 
  -5  10   1      124.09      111.81     12.39 o 
  -4  10   1       15.90       12.46      7.91 o 
  -3  10   1     3336.38     3642.36     56.25 o 
  -2  10   1      457.84      482.98     11.01 o 
  -1  10   1      537.17      536.94      9.74 o 
   0  10   1      148.65      140.04      6.00 o 
   1  10   1      119.30       97.18      5.60 o 
   2  10   1       42.32       34.58      4.89 o 
   3  10   1      228.20      262.10      9.95 o 
   4  10   1      425.89      416.75     15.51 o 
   5  10   1      494.48      499.05     17.11 o 
   6  10   1      207.59      232.59     16.98 o 
   7  10   1       11.81        6.02     11.26 o 
   8  10   1        2.87       17.45     13.11 o 
   9  10   1       19.01        4.68     18.60 o 
  -9  11   1       82.65       75.96     21.60 o 
  -8  11   1       13.37       16.81     13.18 o 
  -7  11   1       79.90       81.87     14.13 o 
  -6  11   1       34.48       29.81     11.34 o 
  -5  11   1      261.65      258.76     16.38 o 
  -4  11   1        3.15        2.51      7.98 o 
  -3  11   1     1037.09     1091.85     26.81 o 
  -2  11   1       94.82       83.96      6.54 o 
  -1  11   1     2084.83     2341.67     22.92 o 
   0  11   1        0.91        3.48      4.27 o 
   1  11   1        0.60       -0.36      4.26 o 
   2  11   1       23.96       25.63      4.68 o 
   3  11   1      110.54       98.47      7.38 o 
   4  11   1       10.61        7.39      6.25 o 
   5  11   1        0.53        2.63      9.76 o 
   6  11   1       24.69       27.46     11.27 o 
   7  11   1      240.06      239.85     19.09 o 
   8  11   1      151.18      153.22     17.77 o 
   9  11   1        5.19       20.39     26.40 o 
  -9  12   1       80.17       90.58     22.72 o 
  -8  12   1        0.30        3.69     12.72 o 
  -7  12   1      741.71      673.25     28.26 o 
  -6  12   1      984.95      933.67     30.26 o 
  -5  12   1       28.27       21.59     10.05 o 
  -4  12   1      950.51      943.67     39.64 o 
  -3  12   1      860.14      839.14     20.03 o 
  -2  12   1      869.30      839.26     15.36 o 
  -1  12   1      464.77      439.14     10.00 o 
   0  12   1      113.56      110.12      6.43 o 
   1  12   1     2100.07     2169.61     21.37 o 
   2  12   1      861.50      846.39     15.28 o 
   3  12   1      222.08      202.25      9.44 o 
   4  12   1      375.01      375.34     13.08 o 
   5  12   1      684.66      669.76     49.91 o 
   6  12   1       41.25       37.99     11.78 o 
   7  12   1      108.74      125.94     15.95 o 
   8  12   1      187.91      189.87     19.20 o 
  -9  13   1      175.42      180.70     26.21 o 
  -8  13   1      375.43      369.14     24.26 o 
  -7  13   1        0.24        5.78     11.68 o 
  -6  13   1       33.48       32.64     11.31 o 
  -5  13   1        3.17        4.80      9.72 o 
  -4  13   1      835.70      839.71     25.61 o 
  -3  13   1      611.86      644.71     18.23 o 
  -2  13   1      439.27      461.30     18.44 o 
  -1  13   1       42.70       44.82      5.44 o 
   0  13   1      398.21      452.00     10.68 o 
   1  13   1      147.62      153.14      7.16 o 
   2  13   1       50.50       64.00      5.60 o 
   3  13   1       21.82       21.25      6.10 o 
   4  13   1      802.19      778.06     18.09 o 
   5  13   1      209.46      208.32     16.15 o 
   6  13   1      167.15      181.84     16.41 o 
   7  13   1        0.53       -1.72     11.20 o 
   8  13   1       14.24       12.07     13.49 o 
  -9  14   1        7.36       17.96     19.32 o 
  -8  14   1        3.99       16.00     13.15 o 
  -7  14   1      616.90      641.73     28.37 o 
  -6  14   1      628.22      634.05     26.38 o 
  -5  14   1       30.85       31.34     10.88 o 
  -4  14   1        0.12        3.35      7.30 o 
  -3  14   1       77.18       74.12      8.71 o 
  -2  14   1     1007.07     1100.35     18.74 o 
  -1  14   1        7.65       17.66      4.90 o 
   0  14   1       12.25       16.00      5.12 o 
   1  14   1       15.29       15.05      4.95 o 
   2  14   1      370.68      410.66     10.71 o 
   3  14   1      567.29      541.94     14.78 o 
   4  14   1      167.63      174.50     10.40 o 
   5  14   1      122.03      102.85     11.45 o 
   6  14   1       20.38       13.41     11.29 o 
   7  14   1      160.77      144.10     16.97 o 
   8  14   1      278.01      282.96     30.83 o 
  -9  15   1      123.97      137.95     25.95 o 
  -8  15   1      135.50      118.64     17.65 o 
  -7  15   1       28.69       47.50     13.77 o 
  -6  15   1      192.73      205.19     17.34 o 
  -5  15   1     1171.45     1144.65     32.79 o 
  -4  15   1       95.44       76.03      9.93 o 
  -3  15   1      811.20      747.39     26.87 o 
  -2  15   1        0.06        4.77      5.44 o 
  -1  15   1      136.58      182.84      7.96 o 
   0  15   1      685.14      811.14     14.76 o 
   1  15   1      390.45      412.46     11.02 o 
   2  15   1      609.29      642.60     13.45 o 
   3  15   1       86.92      104.68      8.37 o 
   4  15   1        4.13        7.89      7.08 o 
   5  15   1      333.68      287.07     16.16 o 
   6  15   1      102.49      115.93     15.28 o 
   7  15   1      431.16      486.44     26.32 o 
   8  15   1        7.46        5.15     17.26 o 
  -9  16   1        6.58       14.76     17.05 o 
  -8  16   1       74.13       95.96     16.88 o 
  -7  16   1        0.21       12.32     12.02 o 
  -6  16   1       98.86       90.58     14.35 o 
  -5  16   1     1267.94     1221.32     34.45 o 
  -4  16   1       90.82       87.99     10.41 o 
  -3  16   1      632.26      630.59     18.05 o 
  -2  16   1     1357.83     1373.92     18.76 o 
  -1  16   1      446.63      408.73     11.16 o 
   0  16   1      636.46      621.48     13.51 o 
   1  16   1     1821.33     1848.49     22.65 o 
   2  16   1     1772.99     1680.39     66.81 o 
   3  16   1      431.87      395.43     13.68 o 
   4  16   1     1976.13     2010.13     32.28 o 
   5  16   1       65.56       59.64     10.56 o 
   6  16   1      863.06      922.06     32.36 o 
   7  16   1      115.13      132.82     16.96 o 
   8  16   1       37.35       50.99     19.16 o 
  -8  17   1       31.77       49.37     15.70 o 
  -7  17   1       88.01       82.99     15.31 o 
  -6  17   1       17.54       22.07     12.14 o 
  -5  17   1       80.56       83.78     13.25 o 
  -4  17   1       74.75       70.15     10.21 o 
  -3  17   1     1047.83     1028.22     40.45 o 
  -2  17   1        6.52       14.89      6.30 o 
  -1  17   1      165.13      157.31      8.11 o 
   0  17   1      205.61      222.79      9.26 o 
   1  17   1      133.72      138.35      8.04 o 
   2  17   1       50.22       46.88      6.31 o 
   3  17   1      420.84      413.44     14.37 o 
   4  17   1        6.89       12.62      8.39 o 
   5  17   1        9.09        0.73      8.71 o 
   6  17   1        9.25       13.00     11.83 o 
   7  17   1        3.39       -6.77     14.73 o 
   8  17   1        0.63        1.83     17.24 o 
  -8  18   1        1.78        0.93     14.02 o 
  -7  18   1      133.40      133.77     17.70 o 
  -6  18   1      112.12      112.27     15.24 o 
  -5  18   1       49.26       44.22     11.89 o 
  -4  18   1        0.16        3.69      8.09 o 
  -3  18   1       30.12       27.56      7.31 o 
  -2  18   1      947.77      946.41     17.04 o 
  -1  18   1       85.96       89.18      7.22 o 
   0  18   1        5.63        5.81      5.47 o 
   1  18   1       57.41       67.12      6.95 o 
   2  18   1       45.02       40.39      6.45 o 
   3  18   1      261.08      241.10     12.10 o 
   4  18   1      534.26      505.77     19.83 o 
   5  18   1       76.02       68.92     11.09 o 
   6  18   1        0.48        3.61     11.43 o 
   7  18   1       23.38       39.60     18.42 o 
   8  18   1        3.66        7.58     17.65 o 
  -8  19   1      228.70      239.38     22.96 o 
  -7  19   1       51.07       51.67     14.87 o 
  -6  19   1       17.80       15.40     11.88 o 
  -5  19   1       71.90       54.18     12.72 o 
  -4  19   1      289.23      279.03     15.81 o 
  -3  19   1       43.87       41.02      8.11 o 
  -2  19   1      423.82      410.86     12.39 o 
  -1  19   1      249.07      215.84      9.79 o 
   0  19   1       10.38       19.62      6.11 o 
   1  19   1       31.09       39.94      6.60 o 
   2  19   1       60.91       60.37      7.25 o 
   3  19   1      109.16      107.01      9.67 o 
   4  19   1      565.35      548.87     21.07 o 
   5  19   1       13.27       15.04      9.46 o 
   6  19   1       75.62       75.73     18.62 o 
   7  19   1      268.70      260.27     29.35 o 
   8  19   1        8.87       19.37     18.29 o 
  -8  20   1       24.16       31.67     16.43 o 
  -7  20   1       16.00        8.66     13.36 o 
  -6  20   1       42.33       45.51     13.59 o 
  -5  20   1       13.72        6.24     10.76 o 
  -4  20   1      627.82      589.60     21.83 o 
  -3  20   1      596.21      600.37     21.08 o 
  -2  20   1      864.23      864.01     17.46 o 
  -1  20   1       92.17       98.47      8.09 o 
   0  20   1      587.80      583.89     15.01 o 
   1  20   1     1036.64     1028.61     22.12 o 
   2  20   1      593.69      588.76     15.16 o 
   3  20   1      186.47      179.82     11.60 o 
   4  20   1       99.65      102.94     11.84 o 
   5  20   1      132.77      116.73     13.29 o 
   6  20   1       31.90       15.83     15.95 o 
   7  20   1      121.34      128.80     23.50 o 
  -8  21   1      108.47      114.70     19.81 o 
  -7  21   1       28.16       28.79     14.45 o 
  -6  21   1       16.61        6.80     12.51 o 
  -5  21   1       27.52       19.47      9.55 o 
  -4  21   1       47.78       47.89     10.10 o 
  -3  21   1       55.83       58.90     10.21 o 
  -2  21   1        2.19       17.90      8.73 o 
  -1  21   1      758.99      746.03     17.78 o 
   0  21   1      224.52      220.78     10.54 o 
   1  21   1      104.58      108.78      8.63 o 
   2  21   1       90.96       92.34      8.45 o 
   3  21   1        8.39       10.75      7.59 o 
   4  21   1        7.94        8.32      9.10 o 
   5  21   1       10.72       14.80      9.73 o 
   6  21   1       40.37       51.71     18.10 o 
   7  21   1       41.32       40.49     19.61 o 
  -7  22   1       28.77       27.22     14.97 o 
  -6  22   1        1.80       -1.96     11.75 o 
  -5  22   1       74.91       89.95     12.18 o 
  -4  22   1        0.46       -5.41      8.15 o 
  -3  22   1     1186.80     1136.46     29.28 o 
  -2  22   1     1979.49     1981.49     33.40 o 
  -1  22   1      223.28      228.75     11.02 o 
   0  22   1        2.65        7.32      6.49 o 
   1  22   1      509.33      528.13     15.20 o 
   2  22   1        5.84       12.15      7.41 o 
   3  22   1      767.62      749.58     20.89 o 
   4  22   1     1717.55     1656.86     36.78 o 
   5  22   1      301.70      293.46     22.01 o 
   6  22   1       37.85       40.63     18.06 o 
   7  22   1       12.43       12.64     18.62 o 
  -7  23   1       34.75       34.96     15.16 o 
  -6  23   1      251.35      238.18     20.92 o 
  -5  23   1       70.86       63.69     11.53 o 
  -4  23   1       24.19       22.91      9.61 o 
  -3  23   1        0.03        1.04      8.36 o 
  -2  23   1      312.40      338.59     14.95 o 
  -1  23   1      115.53      103.63      8.75 o 
   0  23   1      164.77      148.59      9.73 o 
   1  23   1       36.02       40.38      7.31 o 
   2  23   1       76.20       69.15      9.19 o 
   3  23   1      343.10      303.03     16.88 o 
   4  23   1      361.98      382.19     19.63 o 
   5  23   1       33.74       30.62     12.74 o 
   6  23   1       55.46       29.14     18.00 o 
   7  23   1        0.83       -6.80     17.74 o 
  -7  24   1        3.19       -7.34     13.86 o 
  -6  24   1       79.96       75.48     15.63 o 
  -5  24   1       29.77       24.70     10.61 o 
  -4  24   1      521.81      497.58     21.91 o 
  -3  24   1       76.73       90.65     11.78 o 
  -2  24   1        9.24       13.52      8.08 o 
  -1  24   1      166.32      165.21     10.27 o 
   0  24   1      226.13      220.39     11.10 o 
   1  24   1        7.91        7.46      6.66 o 
   2  24   1      320.06      302.62     14.72 o 
   3  24   1       19.29       12.22      8.97 o 
   4  24   1      493.34      477.33     26.15 o 
   5  24   1       88.26      103.94     16.25 o 
   6  24   1       28.60       33.46     18.05 o 
  -7  25   1        8.26        9.60     15.22 o 
  -6  25   1        7.16       -1.61     12.60 o 
  -5  25   1       88.64       76.95     12.56 o 
  -4  25   1      211.05      212.29     16.18 o 
  -3  25   1       26.25       29.25     10.00 o 
  -2  25   1      140.42      138.32     11.49 o 
  -1  25   1       87.16       90.77      9.09 o 
   0  25   1       97.30       95.35      8.88 o 
   1  25   1        1.61        4.64      6.67 o 
   2  25   1        5.64       12.89      7.84 o 
   3  25   1      325.92      299.68     17.51 o 
   4  25   1      192.62      187.04     18.55 o 
   5  25   1       20.90       22.43     14.05 o 
   6  25   1        1.28        3.42     12.55 o 
  -6  26   1      128.21      130.07     18.84 o 
  -5  26   1      228.92      227.78     17.55 o 
  -4  26   1      327.26      353.44     19.83 o 
  -3  26   1      836.31      811.94     27.35 o 
  -2  26   1      116.34      108.65     12.69 o 
  -1  26   1      634.00      652.92     20.53 o 
   0  26   1       14.53       24.33      7.10 o 
   1  26   1      361.81      374.11     16.04 o 
   2  26   1      157.78      161.85     12.35 o 
   3  26   1      182.39      189.66     18.17 o 
   4  26   1       48.69       59.35     13.86 o 
   5  26   1      127.00      160.94     19.16 o 
   6  26   1       96.97       95.43     18.08 o 
  -6  27   1        0.05        0.73     13.23 o 
  -5  27   1       17.35       17.48     10.92 o 
  -4  27   1       97.38       94.37     14.94 o 
  -3  27   1       24.58       30.32     10.54 o 
  -2  27   1       42.87       35.01     10.32 o 
  -1  27   1       52.61       60.07      9.83 o 
   0  27   1       25.77       28.99      7.38 o 
   1  27   1       15.46       16.05      8.18 o 
   2  27   1       18.71       18.02      8.95 o 
   3  27   1      176.79      194.93     18.50 o 
   4  27   1        0.66        0.11     11.58 o 
   5  27   1       63.94       76.23     16.60 o 
   6  27   1        5.36        9.20     14.49 o 
  -6  28   1      149.53      159.11     20.30 o 
  -5  28   1       11.84       16.12     10.93 o 
  -4  28   1       79.18       87.95     12.95 o 
  -3  28   1      150.92      157.01     14.93 o 
  -2  28   1       40.00       43.18     10.83 o 
  -1  28   1      179.20      166.27     12.71 o 
   0  28   1        2.49       11.74      7.26 o 
   1  28   1        7.03        0.68      7.79 o 
   2  28   1        3.76       16.61     10.92 o 
   3  28   1        2.95       -4.71     10.61 o 
   4  28   1       11.53        8.88     12.11 o 
   5  28   1        0.48       10.29     13.84 o 
  -5  29   1      164.51      181.53     17.55 o 
  -4  29   1      174.09      170.94     16.23 o 
  -3  29   1       47.74       53.77     12.03 o 
  -2  29   1        6.93       13.88      9.90 o 
  -1  29   1        8.60       24.02      8.97 o 
   0  29   1       66.00       77.90     11.89 o 
   1  29   1        7.57       14.16      8.44 o 
   2  29   1       46.69       50.14     13.25 o 
   3  29   1        4.52       17.61     12.18 o 
   4  29   1        0.02       -0.26     12.29 o 
   5  29   1        0.16       11.67     13.76 o 
  -5  30   1       12.46       17.42     12.13 o 
  -4  30   1      271.67      276.21     19.69 o 
  -3  30   1      272.90      293.28     19.35 o 
  -2  30   1      480.73      507.85     23.36 o 
  -1  30   1      299.48      290.47     15.97 o 
   0  30   1      294.34      306.91     18.55 o 
   1  30   1      210.35      228.67     17.10 o 
   2  30   1      349.51      323.96     23.27 o 
   3  30   1      232.13      236.79     21.40 o 
   4  30   1       10.18       33.61     14.62 o 
  -4  31   1       71.14       72.85     14.28 o 
  -3  31   1      111.67      115.68     14.97 o 
  -2  31   1       88.12       92.89     13.30 o 
  -1  31   1       16.26       29.87     10.57 o 
   0  31   1       47.21       60.80     12.19 o 
   1  31   1       12.28       24.93     11.01 o 
   2  31   1       38.39       30.09     13.37 o 
   3  31   1        8.18        8.79     12.86 o 
   4  31   1       15.64        5.80     14.12 o 
  -4  32   1      166.31      172.64     17.93 o 
  -3  32   1        2.81       -2.02     11.30 o 
  -2  32   1       12.98       17.84     10.99 o 
  -1  32   1       20.00       22.71     11.00 o 
   0  32   1        0.08        6.86     13.02 o 
   1  32   1        0.07        6.20     11.17 o 
   2  32   1      107.16      103.17     17.11 o 
   3  32   1        0.03        7.82     13.20 o 
  -3  33   1        3.47       -8.94     11.52 o 
  -2  33   1       25.76       40.48     12.43 o 
  -1  33   1       17.19       53.35     19.10 o 
   0  33   1       66.97       80.27     16.86 o 
   1  33   1        1.88        5.52     18.19 o 
   2  33   1        5.77       17.18     14.59 o 
   3  33   1      111.67      117.39     19.05 o 
  -2  34   1      355.77      362.98     25.81 o 
  -1  34   1       42.33       43.16     19.48 o 
   0  34   1      363.01      369.77     26.67 o 
   1  34   1      124.83      157.41     24.96 o 
   2  34   1      299.12      331.70     25.91 o 
  -1  35   1       22.80       29.75     19.41 o 
   0  35   1       66.52       94.13     23.20 o 
 -10   0   2      101.11      109.88     38.05 o 
  -9   0   2       34.82       75.87     29.48 o 
  -8   0   2       34.42       24.86     22.94 o 
  -7   0   2        8.20        4.71     11.86 o 
  -6   0   2        3.56        8.21      8.87 o 
  -5   0   2      413.35      376.85     14.90 o 
  -4   0   2     1310.38     1423.33     41.72 o 
  -3   0   2     1899.15     1958.48     30.19 o 
  -2   0   2     1949.17     1515.28    314.54 o 
  -1   0   2     1513.91     1487.37     22.39 o 
   0   0   2     4062.57     4322.72    106.58 o 
   1   0   2    13683.71    13628.51    313.61 o 
   2   0   2    20866.68    23360.74    204.09 o 
   3   0   2      374.50      451.57     27.68 o 
   4   0   2        8.07        8.92     12.14 o 
   5   0   2      383.25      444.00     32.36 o 
   6   0   2       49.04       76.34     13.95 o 
   7   0   2        0.05        5.80     10.31 o 
   8   0   2      813.12      758.65     57.36 o 
   9   0   2      175.56      244.93     42.63 o 
 -10   1   2      107.79      141.86     26.78 o 
  -9   1   2        3.22       -3.02     17.01 o 
  -8   1   2      106.72      136.32     21.09 o 
  -7   1   2       12.07       16.13     10.63 o 
  -6   1   2     1666.90     1702.68     30.34 o 
  -5   1   2       17.67       12.33      4.88 o 
  -4   1   2      264.78      279.29      9.42 o 
  -3   1   2     1154.67     1237.30     13.62 o 
  -2   1   2     4861.69     4969.84     28.88 o 
  -1   1   2    11002.58    10878.98     79.02 o 
   0   1   2     5863.45     5929.54     72.15 o 
   1   1   2     1258.39     1205.36    188.23 o 
   2   1   2       23.93       29.54      5.91 o 
   3   1   2     4029.21     4659.07     63.17 o 
   4   1   2      138.14      166.96     14.50 o 
   5   1   2        2.32       -2.23     10.15 o 
   6   1   2       56.16       33.32      8.81 o 
   7   1   2      173.17      161.17     13.36 o 
   8   1   2       24.51       29.98     17.24 o 
   9   1   2       34.24       48.88     23.59 o 
 -10   2   2       72.88      107.24     25.43 o 
  -9   2   2        2.05       12.01     33.53 o 
  -8   2   2        4.34       -8.03     13.61 o 
  -7   2   2        1.09        8.70     10.79 o 
  -6   2   2        6.10        7.36      6.81 o 
  -5   2   2     1221.57     1274.64     19.83 o 
  -4   2   2       14.43       32.83      5.67 o 
  -3   2   2     1115.86     1061.39    157.87 o 
  -2   2   2      206.19      190.10      5.60 o 
  -1   2   2     4493.43     4561.54     27.99 o 
   0   2   2      175.37      175.70      6.07 o 
   1   2   2     1298.52     1334.24     15.72 o 
   2   2   2      757.78      766.31     30.68 o 
   3   2   2       65.56       83.76     11.27 o 
   4   2   2       72.93      100.02     12.46 o 
   5   2   2       41.96       51.18     12.23 o 
   6   2   2       11.17        4.64      7.68 o 
   7   2   2      140.80      137.24     15.10 o 
   8   2   2       36.98       32.42     17.52 o 
   9   2   2        6.81       17.43     21.64 o 
 -10   3   2        1.95        9.35     20.71 o 
  -9   3   2        0.41        8.70     18.88 o 
  -8   3   2        3.85       17.19     15.35 o 
  -7   3   2       41.70       45.62     11.85 o 
  -6   3   2       32.91       28.15      7.29 o 
  -5   3   2      411.98      385.57     11.75 o 
  -4   3   2     2244.12     2469.40     31.80 o 
  -3   3   2     2009.58     2230.34     23.51 o 
  -2   3   2     2419.92     2488.83     19.03 o 
  -1   3   2     1591.37     1641.53     16.02 o 
   0   3   2       60.20       51.66      4.53 o 
   1   3   2     3476.42     3561.89     33.71 o 
   2   3   2      132.91      140.16      8.16 o 
   3   3   2      130.32      139.78     18.56 o 
   4   3   2      116.21      109.75     18.97 o 
   5   3   2      259.74      239.75     27.94 o 
   6   3   2      226.34      221.40     16.08 o 
   7   3   2       82.44      130.25     15.03 o 
   8   3   2      210.49      250.34     36.48 o 
   9   3   2        7.99       28.75     21.24 o 
 -10   4   2       13.05        8.81     20.70 o 
  -9   4   2       36.57       59.35     19.69 o 
  -8   4   2      300.19      299.62     20.75 o 
  -7   4   2        3.02       11.40      9.47 o 
  -6   4   2      205.34      180.60     10.23 o 
  -5   4   2     1700.53     1434.52    280.07 o 
  -4   4   2     2838.31     3041.77     30.33 o 
  -3   4   2      426.14      397.00     10.58 o 
  -2   4   2      891.81      820.56     13.16 o 
  -1   4   2     3935.25     3970.41     36.14 o 
   0   4   2    12445.43    12710.60     88.58 o 
   1   4   2       21.85       30.64      4.96 o 
   2   4   2     1765.55     1666.04     19.07 o 
   3   4   2      390.87      339.85     12.24 o 
   4   4   2      709.06      725.64     26.36 o 
   5   4   2      339.55      293.65     16.67 o 
   6   4   2      178.72      173.67     14.98 o 
   7   4   2      162.00      166.88     15.99 o 
   8   4   2       62.29       72.99     18.23 o 
   9   4   2       24.31       45.46     22.69 o 
 -10   5   2        3.24      -12.16     19.48 o 
  -9   5   2       74.23       83.41     21.60 o 
  -8   5   2        0.41        8.52     11.83 o 
  -7   5   2      416.24      417.97     18.24 o 
  -6   5   2      356.99      278.96    104.27 o 
  -5   5   2        6.25       17.88      8.09 o 
  -4   5   2      355.13      391.27     15.51 o 
  -3   5   2       76.61       69.31      8.49 o 
  -2   5   2        0.39       -1.21      4.06 o 
  -1   5   2      400.27      380.98      8.29 o 
   0   5   2      400.03      404.26     11.05 o 
   1   5   2     2195.60     2315.04     24.45 o 
   2   5   2      188.90      196.23      7.81 o 
   3   5   2     2399.11     2537.58     45.29 o 
   4   5   2      221.07      212.51     13.28 o 
   5   5   2       90.91       72.77     10.05 o 
   6   5   2        6.17       11.11      8.49 o 
   7   5   2        1.18        3.03     10.26 o 
   8   5   2        5.56        7.82     15.36 o 
   9   5   2       68.51      117.57     37.04 o 
 -10   6   2       10.84        8.51     21.09 o 
  -9   6   2       15.21        9.11     19.69 o 
  -8   6   2      484.74      452.75     25.10 o 
  -7   6   2       64.60       54.48     23.62 o 
  -6   6   2      598.06      571.73     21.82 o 
  -5   6   2      210.32      206.72     13.61 o 
  -4   6   2       31.06       44.23      8.68 o 
  -3   6   2     2644.93     2853.32     36.47 o 
  -2   6   2      191.56      181.37      7.44 o 
  -1   6   2     9009.84     9467.87     45.42 o 
   0   6   2      594.08      603.79     12.43 o 
   1   6   2      381.39      353.13     10.46 o 
   2   6   2      163.56      182.79     10.02 o 
   3   6   2      847.44      756.64    122.04 o 
   4   6   2      162.18      164.57     12.27 o 
   5   6   2       30.99       39.08      9.17 o 
   6   6   2        2.05       -3.04      8.24 o 
   7   6   2      104.38      110.44     14.73 o 
   8   6   2      298.50      341.98     47.15 o 
 -10   7   2        0.04        8.07     20.63 o 
  -9   7   2       58.88       52.73     18.82 o 
  -8   7   2      524.42      548.86     27.31 o 
  -7   7   2     2573.38     2451.21     46.75 o 
  -6   7   2     2059.70     2099.41     40.41 o 
  -5   7   2       59.46       52.41     10.15 o 
  -4   7   2      551.95      546.23     18.70 o 
  -3   7   2       17.09       43.44      8.45 o 
  -2   7   2       12.97        9.02      4.55 o 
  -1   7   2     3452.47     3561.45     25.65 o 
   0   7   2       14.00       13.51      4.79 o 
   1   7   2      178.50      182.01      8.41 o 
   2   7   2      403.56      352.79     54.30 o 
   3   7   2        1.70        7.11      5.18 o 
   4   7   2      617.61      676.55     25.89 o 
   5   7   2       81.02       72.53     10.21 o 
   6   7   2      344.79      367.35     19.95 o 
   7   7   2       15.70       21.04     11.41 o 
   8   7   2        6.28       18.73     12.83 o 
 -10   8   2       39.30       37.07     21.38 o 
  -9   8   2      212.83      222.88     21.12 o 
  -8   8   2      115.29      127.78     20.15 o 
  -7   8   2       18.82       21.41     11.67 o 
  -6   8   2       53.72       59.66     11.75 o 
  -5   8   2      319.50      343.68     17.11 o 
  -4   8   2        0.87        9.88      7.77 o 
  -3   8   2     2227.34     2475.72     35.92 o 
  -2   8   2      222.65      236.85     11.83 o 
  -1   8   2     2307.44     2412.14     22.48 o 
   0   8   2     1546.10     1599.28     21.17 o 
   1   8   2      278.91      344.99     11.02 o 
   2   8   2      285.24      236.34     44.97 o 
   3   8   2       69.89       61.01      6.55 o 
   4   8   2        0.04       -2.20      6.04 o 
   5   8   2       29.86       33.72      9.21 o 
   6   8   2      192.33      208.48     16.36 o 
   7   8   2       88.20      106.92     14.56 o 
   8   8   2       27.44       41.82     14.38 o 
  -9   9   2       54.87       58.27     15.77 o 
  -8   9   2       74.66       87.29     15.37 o 
  -7   9   2      172.38      147.36     15.71 o 
  -6   9   2      411.59      414.27     20.37 o 
  -5   9   2      130.99      129.80     15.55 o 
  -4   9   2      592.15      687.82     28.71 o 
  -3   9   2       83.61      111.59     10.52 o 
  -2   9   2     1592.55     1763.84     22.07 o 
  -1   9   2      488.87      527.94     10.97 o 
   0   9   2     3613.86     3825.48     34.33 o 
   1   9   2      232.00      232.46      9.87 o 
   2   9   2       18.86       15.08      4.58 o 
   3   9   2       54.10       52.12      6.40 o 
   4   9   2      351.54      360.70     13.13 o 
   5   9   2       25.69       33.66      9.37 o 
   6   9   2      161.32      150.83     14.91 o 
   7   9   2        3.72        2.91     10.91 o 
   8   9   2      119.40      130.09     21.42 o 
  -9  10   2       54.32       54.33     17.85 o 
  -8  10   2        8.82       13.22     12.68 o 
  -7  10   2       64.75       64.61     13.02 o 
  -6  10   2     1733.21     1758.97     39.35 o 
  -5  10   2      361.30      290.44     16.90 o 
  -4  10   2      190.86      175.91     13.18 o 
  -3  10   2     1506.67     1418.19     28.87 o 
  -2  10   2     4203.26     4453.28     33.17 o 
  -1  10   2     1301.94     1290.07     17.25 o 
   0  10   2     6259.91     6619.65     39.99 o 
   1  10   2     2336.02     2444.78     28.73 o 
   2  10   2      204.70      158.84      7.66 o 
   3  10   2        0.27        0.66      4.93 o 
   4  10   2      282.26      273.20     12.11 o 
   5  10   2     2504.15     2576.74     39.51 o 
   6  10   2      393.36      398.59     21.50 o 
   7  10   2        0.26        6.39     11.37 o 
   8  10   2        0.94       -8.41     15.06 o 
  -9  11   2      113.10      108.00     22.31 o 
  -8  11   2      109.04      126.77     16.87 o 
  -7  11   2      163.41      165.11     16.47 o 
  -6  11   2      516.93      477.81     22.44 o 
  -5  11   2      103.79      107.17     12.72 o 
  -4  11   2       17.71       43.81      9.45 o 
  -3  11   2      136.91      157.65     11.95 o 
  -2  11   2      365.37      368.90     10.46 o 
  -1  11   2     1979.72     2127.43     22.98 o 
   0  11   2     3177.26     3464.29     29.00 o 
   1  11   2      933.52      921.58     15.11 o 
   2  11   2      208.03      226.23      8.27 o 
   3  11   2       48.24       50.16      6.16 o 
   4  11   2      498.14      510.98     13.57 o 
   5  11   2     1031.02      987.49     27.99 o 
   6  11   2       14.64       16.16     10.71 o 
   7  11   2        6.28        1.81     13.58 o 
   8  11   2       32.03       51.32     18.21 o 
  -9  12   2        5.89       -1.74     17.73 o 
  -8  12   2       22.93       27.92     13.54 o 
  -7  12   2      216.90      247.06     18.87 o 
  -6  12   2        0.11        6.00     10.19 o 
  -5  12   2       58.30       68.40     11.84 o 
  -4  12   2      132.88      137.47     12.66 o 
  -3  12   2      208.59      241.07     14.23 o 
  -2  12   2      295.18      304.83     10.01 o 
  -1  12   2       31.41       23.47      4.87 o 
   0  12   2      220.30      232.10      8.81 o 
   1  12   2     2957.08     3022.85     28.20 o 
   2  12   2       40.63       52.98      5.67 o 
   3  12   2       89.22       93.17      7.18 o 
   4  12   2       60.94       72.01      7.62 o 
   5  12   2     1124.47     1081.44     31.25 o 
   6  12   2      221.03      235.20     18.11 o 
   7  12   2      176.07      188.82     22.67 o 
   8  12   2       21.20       23.87     17.66 o 
  -9  13   2      151.88      184.46     26.20 o 
  -8  13   2      112.15      126.76     17.06 o 
  -7  13   2      833.97      802.26     30.63 o 
  -6  13   2        5.88        9.04     10.43 o 
  -5  13   2      288.47      271.39     17.65 o 
  -4  13   2      901.87      904.54     26.92 o 
  -3  13   2      310.13      314.52     13.41 o 
  -2  13   2      163.65      166.14      7.13 o 
  -1  13   2      353.36      380.50     10.02 o 
   0  13   2      309.69      356.87      9.86 o 
   1  13   2     3552.29     3972.32     31.30 o 
   2  13   2        1.52        4.97      4.62 o 
   3  13   2       19.12       18.58      5.77 o 
   4  13   2     1932.00     1984.58     25.59 o 
   5  13   2      109.77      113.88     11.99 o 
   6  13   2       40.28       53.14     12.40 o 
   7  13   2       23.75       32.62     15.67 o 
   8  13   2       69.52       64.27     19.61 o 
  -9  14   2       14.55        9.60     18.43 o 
  -8  14   2       51.21       59.19     15.08 o 
  -7  14   2      106.03      108.23     15.56 o 
  -6  14   2       53.45       57.40     12.51 o 
  -5  14   2     1008.88     1044.35     31.28 o 
  -4  14   2     1486.13     1474.17     34.52 o 
  -3  14   2      182.79      174.18     10.98 o 
  -2  14   2      473.22      483.48     11.08 o 
  -1  14   2      500.06      441.42     10.97 o 
   0  14   2     1516.91     1368.81     19.90 o 
   1  14   2        3.22        0.57      4.63 o 
   2  14   2     2134.28     2114.59     24.04 o 
   3  14   2      318.93      321.77     10.86 o 
   4  14   2      226.06      204.14     11.77 o 
   5  14   2      126.60      126.21     12.37 o 
   6  14   2       88.53       82.65     17.48 o 
   7  14   2      260.68      272.69     44.47 o 
   8  14   2      166.46      170.68     25.22 o 
  -9  15   2       11.16       27.40     20.60 o 
  -8  15   2       87.94      114.16     17.31 o 
  -7  15   2      859.66      884.12     33.06 o 
  -6  15   2       25.41       29.06     13.02 o 
  -5  15   2       80.99       87.32     13.38 o 
  -4  15   2      196.93      203.06     15.65 o 
  -3  15   2      862.62      862.76     23.13 o 
  -2  15   2     1059.48     1090.19     16.59 o 
  -1  15   2      915.96      966.81     16.10 o 
   0  15   2     2496.16     2598.84     26.34 o 
   1  15   2      223.21      244.29     18.67 o 
   2  15   2        0.40        2.77      5.06 o 
   3  15   2      100.59      100.65      7.61 o 
   4  15   2      166.75      161.08     11.03 o 
   5  15   2       18.09       19.58      9.08 o 
   6  15   2      155.08      140.90     20.23 o 
   7  15   2      166.03      192.75     25.77 o 
   8  15   2       41.84       49.67     19.48 o 
  -9  16   2       58.97       69.03     22.68 o 
  -8  16   2       53.22       65.75     15.41 o 
  -7  16   2       55.64       59.48     14.19 o 
  -6  16   2      810.89      760.69     29.72 o 
  -5  16   2      622.51      578.72     25.02 o 
  -4  16   2       19.42       15.91     10.35 o 
  -3  16   2        3.37        7.74      7.27 o 
  -2  16   2        9.91       13.80      5.30 o 
  -1  16   2      154.32      154.41      7.96 o 
   0  16   2     2067.96     2223.11     25.16 o 
   1  16   2        0.31        1.02      4.71 o 
   2  16   2       84.20       91.49      7.27 o 
   3  16   2      196.93      204.88      9.72 o 
   4  16   2       46.74       41.48      8.26 o 
   5  16   2      155.82      152.82     16.13 o 
   6  16   2       63.61       58.75     16.75 o 
   7  16   2       11.28       10.13     15.99 o 
   8  16   2        6.85        8.39     18.36 o 
  -9  17   2       76.85       82.39     18.85 o 
  -8  17   2        2.41       18.05     14.43 o 
  -7  17   2      200.24      202.38     19.22 o 
  -6  17   2        1.45       -2.94     10.92 o 
  -5  17   2        4.90       15.81     10.72 o 
  -4  17   2      511.49      467.23     22.08 o 
  -3  17   2      746.18      703.63     16.95 o 
  -2  17   2        0.13       -1.26      5.30 o 
  -1  17   2       48.26       40.04      6.12 o 
   0  17   2       73.09       68.15      6.81 o 
   1  17   2      414.43      353.20     41.34 o 
   2  17   2       23.69       20.91      5.94 o 
   3  17   2       68.33       66.40      7.42 o 
   4  17   2        0.12        8.02      7.53 o 
   5  17   2       76.54       74.69     13.89 o 
   6  17   2       30.37       30.91     15.63 o 
   7  17   2      230.37      225.13     26.79 o 
  -8  18   2      102.49       96.34     17.97 o 
  -7  18   2        0.32       -3.38     12.23 o 
  -6  18   2        2.70        2.57     11.18 o 
  -5  18   2      555.16      569.48     25.70 o 
  -4  18   2      953.47      932.28     25.87 o 
  -3  18   2        1.78       -1.25      6.42 o 
  -2  18   2      452.17      414.76     12.12 o 
  -1  18   2     1392.91     1407.12     21.19 o 
   0  18   2      606.53      593.84     14.45 o 
   1  18   2      310.42      250.59     35.39 o 
   2  18   2      787.06      789.44     16.72 o 
   3  18   2      252.00      236.66     12.20 o 
   4  18   2     1837.08     1817.28     44.81 o 
   5  18   2      373.76      371.86     23.43 o 
   6  18   2      316.70      324.98     36.71 o 
   7  18   2       43.23       45.84     19.10 o 
  -8  19   2       33.43       34.12     16.10 o 
  -7  19   2       51.19       35.72     14.20 o 
  -6  19   2       95.20       88.62     14.84 o 
  -5  19   2        0.00        5.06     10.87 o 
  -4  19   2        8.06        2.50      8.13 o 
  -3  19   2       13.39        6.95      7.94 o 
  -2  19   2       22.52       37.41      6.70 o 
  -1  19   2       75.32       91.60      7.87 o 
   0  19   2      111.09      116.51      8.45 o 
   1  19   2        8.06        7.89      5.39 o 
   2  19   2       96.07       96.88      8.17 o 
   3  19   2        0.04       -0.80      6.87 o 
   4  19   2      197.39      201.22     17.92 o 
   5  19   2       46.75       60.49     13.75 o 
   6  19   2       52.07       48.64     17.73 o 
   7  19   2        1.18        0.40     16.60 o 
  -8  20   2       23.71       24.49     15.87 o 
  -7  20   2       52.14       65.65     15.85 o 
  -6  20   2       19.01       25.86     12.70 o 
  -5  20   2       77.44       59.44     13.17 o 
  -4  20   2       87.89       71.97     10.88 o 
  -3  20   2        0.07        0.42      8.12 o 
  -2  20   2     1388.36     1351.60     21.66 o 
  -1  20   2      361.24      357.58     12.37 o 
   0  20   2      122.86      122.76      8.86 o 
   1  20   2       51.55       34.68      6.57 o 
   2  20   2       73.21       66.93      7.67 o 
   3  20   2        0.80        1.52      8.09 o 
   4  20   2       31.26       39.20     12.19 o 
   5  20   2     1280.76     1271.02     41.37 o 
   6  20   2       12.18       13.84     16.19 o 
   7  20   2       77.60       93.16     22.22 o 
  -8  21   2      102.89      121.10     20.15 o 
  -7  21   2      182.91      169.96     19.71 o 
  -6  21   2      788.62      772.20     32.72 o 
  -5  21   2      169.11      154.39     16.74 o 
  -4  21   2       37.78       34.18      9.61 o 
  -3  21   2       10.08       10.48      8.56 o 
  -2  21   2      585.83      572.11     17.54 o 
  -1  21   2     2005.81     1922.22     26.83 o 
   0  21   2      109.90      106.47      8.81 o 
   1  21   2        9.95       10.96      5.98 o 
   2  21   2       38.72       51.47      7.56 o 
   3  21   2      105.90       90.62     11.26 o 
   4  21   2      188.80      196.62     18.38 o 
   5  21   2      188.86      172.74     18.69 o 
   6  21   2      122.67      120.53     22.30 o 
   7  21   2       14.05       17.29     18.46 o 
  -8  22   2        3.71       11.97     16.08 o 
  -7  22   2       25.42       25.13     14.43 o 
  -6  22   2       83.98       67.81     15.27 o 
  -5  22   2       60.04       57.64     13.54 o 
  -4  22   2      297.96      287.67     17.11 o 
  -3  22   2      689.94      672.20     23.09 o 
  -2  22   2      966.64      978.64     22.75 o 
  -1  22   2      329.72      336.92     12.78 o 
   0  22   2       39.51       49.34      7.61 o 
   1  22   2      605.61      536.38     67.84 o 
   2  22   2      465.88      431.13     18.97 o 
   3  22   2      299.98      285.96     16.55 o 
   4  22   2        0.04       -4.36     10.53 o 
   5  22   2       74.81       86.22     15.40 o 
   6  22   2       13.42       15.16     13.19 o 
  -7  23   2        0.07       -5.10     13.41 o 
  -6  23   2        3.74       14.89     12.66 o 
  -5  23   2        4.07        7.26     11.40 o 
  -4  23   2      160.79      150.08     13.89 o 
  -3  23   2        8.27        1.92      8.46 o 
  -2  23   2      723.44      754.38     20.72 o 
   0  23   2      794.35      760.61     18.39 o 
   1  23   2       34.72       29.86      6.75 o 
   2  23   2       20.85       26.70      9.29 o 
   3  23   2      161.49      142.69     15.96 o 
   4  23   2      232.39      218.76     19.56 o 
   5  23   2        0.31        8.79     12.02 o 
   6  23   2       13.69        9.44     13.41 o 
  -7  24   2        0.02       -7.41     13.54 o 
  -6  24   2        3.13        7.48     12.36 o 
  -5  24   2      811.18      826.28     33.63 o 
  -4  24   2        0.14        1.63      9.07 o 
  -3  24   2      304.86      320.89     17.81 o 
  -2  24   2      259.81      237.15     13.43 o 
  -1  24   2     2991.22     2971.69     35.68 o 
   0  24   2      321.76      306.31     12.91 o 
   1  24   2      239.56      246.05     15.46 o 
   2  24   2        7.73       12.55      8.88 o 
   3  24   2       55.07       70.20     13.41 o 
   4  24   2      374.11      365.92     24.26 o 
   5  24   2      454.37      433.09     27.29 o 
   6  24   2      318.74      309.57     25.34 o 
  -7  25   2       39.16       38.31     16.37 o 
  -6  25   2       17.42       21.47     13.05 o 
  -5  25   2       24.62       31.51     12.93 o 
  -4  25   2      283.52      272.22     17.77 o 
  -3  25   2        1.07        7.66      9.13 o 
  -2  25   2       55.27       60.65     10.71 o 
  -1  25   2      100.93      100.35     10.48 o 
   0  25   2        6.45       21.33      7.30 o 
   1  25   2      218.37      226.81     13.02 o 
   2  25   2       37.17       45.23     10.60 o 
   3  25   2       43.97       29.83     12.07 o 
   4  25   2      314.13      293.43     22.67 o 
   5  25   2       65.42       56.63     15.35 o 
   6  25   2      415.97      430.85     29.07 o 
  -7  26   2       47.36       38.65     17.18 o 
  -6  26   2       28.30       30.49     14.02 o 
  -5  26   2      161.11      154.81     18.24 o 
  -4  26   2        9.43        8.07      9.80 o 
  -3  26   2       38.32       39.98     10.61 o 
  -2  26   2      331.24      314.19     17.75 o 
  -1  26   2      197.87      215.45     13.43 o 
   0  26   2      343.50      332.28     15.48 o 
   1  26   2      135.41      147.64     13.73 o 
   2  26   2       41.62       33.74     10.42 o 
   3  26   2       75.76       59.90     13.63 o 
   4  26   2       10.70        8.43     12.26 o 
   5  26   2       59.70       49.56     15.20 o 
  -6  27   2       14.15       17.58     13.53 o 
  -5  27   2       50.69       58.98     14.62 o 
  -4  27   2      169.36      173.96     18.22 o 
  -3  27   2       25.66       31.95     10.62 o 
  -2  27   2       10.85       12.03      9.36 o 
  -1  27   2       99.23      112.01     11.32 o 
   0  27   2       13.67       27.25      8.70 o 
   1  27   2        0.72        4.45      9.11 o 
   2  27   2        0.67       10.94      9.55 o 
   3  27   2       12.65       19.18     12.11 o 
   4  27   2        0.14        6.23     12.38 o 
   5  27   2        3.30        9.58     14.12 o 
  -6  28   2       27.65       28.62     14.55 o 
  -5  28   2      280.75      272.04     22.69 o 
  -4  28   2      282.19      300.94     19.39 o 
  -3  28   2      584.07      566.64     24.30 o 
  -2  28   2       91.52      107.08     13.13 o 
  -1  28   2      390.59      411.54     20.27 o 
   0  28   2      357.31      364.34     16.78 o 
   1  28   2       89.89       89.65     12.41 o 
   2  28   2      121.35      123.17     14.24 o 
   3  28   2      589.91      573.72     30.06 o 
   4  28   2       63.89       54.60     15.73 o 
   5  28   2        7.45       13.55     14.70 o 
  -5  29   2       32.62       33.46     14.15 o 
  -4  29   2        0.02        4.84     10.78 o 
  -3  29   2        3.18        0.23      9.78 o 
  -2  29   2      137.31      135.57     14.56 o 
  -1  29   2       89.57      118.79     13.68 o 
   0  29   2      135.65      175.52     18.12 o 
   1  29   2        3.00       12.27      9.78 o 
   2  29   2        0.03        5.32     11.77 o 
   3  29   2       13.11       14.70     12.58 o 
   4  29   2       34.17       36.63     22.13 o 
  -5  30   2       85.30       89.00     17.27 o 
  -4  30   2      183.73      176.39     17.16 o 
  -3  30   2      164.87      187.69     16.75 o 
  -2  30   2       14.59       14.19     12.96 o 
  -1  30   2        0.15        0.12     11.46 o 
   0  30   2       76.08       93.01     16.04 o 
   1  30   2        0.05        4.12     10.50 o 
   2  30   2        4.07        5.50     11.63 o 
   3  30   2        0.27       -5.96     12.37 o 
   4  30   2        7.00       17.89     14.86 o 
  -4  31   2      184.32      185.39     17.92 o 
  -3  31   2        4.89        7.34     13.29 o 
  -2  31   2        3.53       19.24     13.41 o 
  -1  31   2       40.68       61.78     14.55 o 
   0  31   2      182.15      201.78     20.13 o 
   1  31   2        2.40       21.89     11.54 o 
   2  31   2        0.13       -8.43     12.10 o 
   3  31   2       29.26       26.18     14.54 o 
  -4  32   2       32.28       50.81     13.84 o 
  -3  32   2        0.06       -3.95     13.26 o 
  -2  32   2      279.42      281.07     24.03 o 
  -1  32   2       52.22       59.45     15.45 o 
   0  32   2      215.40      213.07     21.15 o 
   1  32   2      586.12      640.84     32.34 o 
   2  32   2      235.89      261.40     23.14 o 
   3  32   2       32.54       38.60     15.98 o 
  -3  33   2        2.65        4.65     14.29 o 
  -2  33   2      115.28      105.44     18.30 o 
  -1  33   2       30.32       39.65     19.20 o 
   0  33   2       34.14       56.00     16.68 o 
   1  33   2       13.21       29.29     17.59 o 
   2  33   2        5.86       20.47     14.40 o 
  -2  34   2       95.11      130.36     19.35 o 
  -1  34   2      329.29      375.00     34.02 o 
   0  34   2       17.29       14.83     18.95 o 
   1  34   2       39.16       54.74     20.34 o 
 -10   1   3      158.24      188.47     28.15 o 
  -9   1   3      141.40      160.50     24.26 o 
  -8   1   3      298.55      308.06     27.33 o 
  -7   1   3        5.67        4.80     10.15 o 
  -6   1   3      304.93      282.61     11.72 o 
  -5   1   3      292.92      274.78      9.20 o 
  -4   1   3       32.05       30.86      5.19 o 
  -3   1   3     3934.65     4087.67    469.78 o 
  -2   1   3     1652.36     1658.36     69.52 o 
  -1   1   3       15.69       17.24      3.16 o 
   0   1   3      618.36      592.06     10.25 o 
   1   1   3       17.54       20.05      4.59 o 
   2   1   3     1327.36     1092.73    290.98 o 
   3   1   3      679.87      676.07     26.07 o 
   4   1   3      589.29      621.51     27.04 o 
   5   1   3      359.02      390.54     23.46 o 
   6   1   3        0.22        0.25     15.51 o 
   7   1   3       53.71       61.68     11.34 o 
   8   1   3       43.23       67.88     20.88 o 
 -10   2   3        9.04        9.94     19.86 o 
  -9   2   3       43.52       42.78     18.73 o 
  -8   2   3      118.71      124.84     20.17 o 
  -7   2   3      807.93      743.69     27.08 o 
  -6   2   3       78.14       70.19      8.27 o 
  -5   2   3      135.73      159.06      8.97 o 
  -4   2   3     1804.82     1825.95     22.64 o 
  -3   2   3      241.14      235.30      7.67 o 
  -2   2   3     2854.14     2657.19    403.53 o 
  -1   2   3      126.39      114.93      5.26 o 
   0   2   3       27.40       18.71      4.55 o 
   1   2   3       15.96        8.03      5.72 o 
   2   2   3     3544.15     3746.65     42.75 o 
   3   2   3     4606.65     4742.43     96.55 o 
   4   2   3     1009.93      884.61     45.26 o 
   5   2   3        0.09       -7.88     13.70 o 
   6   2   3      135.40      114.67     32.16 o 
   7   2   3        0.15        4.59     11.11 o 
   8   2   3       52.88       65.74     28.53 o 
 -10   3   3       75.77       61.40     23.35 o 
  -9   3   3       37.88       48.43     18.89 o 
  -8   3   3       33.52       43.33     22.05 o 
  -7   3   3      151.86      172.41     15.52 o 
  -6   3   3      417.65      419.11     13.97 o 
  -5   3   3        8.43        9.50      6.12 o 
  -4   3   3       37.25       30.24      9.42 o 
  -3   3   3      171.78      163.29      6.91 o 
  -2   3   3      117.82       94.34     15.84 o 
  -1   3   3      617.40      641.81     10.01 o 
   0   3   3      729.45      755.25     13.35 o 
   1   3   3        0.07       -3.73      4.85 o 
   2   3   3      132.80      134.98      9.18 o 
   3   3   3     1049.55     1043.62     26.32 o 
   4   3   3       24.61       22.46     12.08 o 
   5   3   3       51.59       46.52     11.76 o 
   6   3   3       64.19       63.79     14.38 o 
   7   3   3       67.43       64.63     13.91 o 
 -10   4   3        9.49        1.64     19.03 o 
  -9   4   3       83.75      101.17     22.57 o 
  -8   4   3       19.40       25.09     12.24 o 
  -7   4   3     1838.52     1711.36     33.02 o 
  -6   4   3       20.11       28.50      7.64 o 
  -5   4   3       85.83       78.13     12.35 o 
  -4   4   3      130.23      125.24      7.67 o 
  -3   4   3        3.30       11.98      5.11 o 
  -2   4   3      779.92      810.76     42.31 o 
  -1   4   3       34.61       33.85      4.94 o 
   0   4   3      351.20      345.35      9.75 o 
   1   4   3       40.03       29.10      5.70 o 
   2   4   3     2962.70     3122.97     34.72 o 
   3   4   3      365.70      354.10     13.70 o 
   4   4   3      171.56      181.88     20.44 o 
   5   4   3        4.15        3.88     10.06 o 
   6   4   3       23.12       27.49      9.88 o 
   7   4   3        9.25       10.55     11.41 o 
   8   4   3        7.21       11.55     22.58 o 
 -10   5   3      417.79      429.55     36.78 o 
  -9   5   3       61.92       47.86     19.30 o 
  -8   5   3       26.04       19.52     11.97 o 
  -7   5   3      218.20      235.00     14.62 o 
  -6   5   3      310.10      270.70     14.47 o 
  -5   5   3      905.24      813.00     16.74 o 
  -4   5   3       81.98       73.21      6.54 o 
  -3   5   3     2127.83     2354.48     24.34 o 
  -2   5   3     1370.29     1434.98     15.87 o 
  -1   5   3      356.94      402.35     10.21 o 
   0   5   3      319.64      321.82      9.76 o 
   1   5   3      661.78      659.47     15.59 o 
   2   5   3        1.98        5.02      5.22 o 
   3   5   3        5.71       12.19      5.97 o 
   4   5   3       89.83       73.88     10.99 o 
   5   5   3        0.16        4.85     10.12 o 
   6   5   3       80.94       71.83     11.27 o 
   7   5   3       39.91       50.95     15.32 o 
   8   5   3       43.82       35.64     24.73 o 
 -10   6   3       23.34       39.17     21.21 o 
  -9   6   3       70.82       50.65     19.98 o 
  -8   6   3      291.19      285.48     20.85 o 
  -7   6   3      767.54      702.89     22.75 o 
  -6   6   3       11.48       11.59      8.25 o 
  -5   6   3      218.16      215.81     14.23 o 
  -4   6   3       13.25        9.07      5.55 o 
  -3   6   3     3480.63     3886.18     35.40 o 
  -2   6   3     2833.52     2935.39     30.07 o 
  -1   6   3      612.68      626.65     12.64 o 
   0   6   3     2506.58     2668.20     26.37 o 
   1   6   3      786.03      753.20     16.83 o 
   2   6   3     1168.32     1193.05     22.08 o 
   3   6   3      198.53      184.45      9.38 o 
   4   6   3      552.58      607.99     22.36 o 
   5   6   3        1.62       10.37      9.95 o 
   6   6   3       66.45       88.48     11.98 o 
   7   6   3      103.09      110.63     18.92 o 
   8   6   3        4.52       12.33     16.26 o 
 -10   7   3       31.27       30.76     20.39 o 
  -9   7   3       17.16        6.89     16.94 o 
  -8   7   3        2.17        0.78     11.63 o 
  -7   7   3      400.27      280.98     78.17 o 
  -6   7   3       92.41      102.36     12.78 o 
  -5   7   3       23.18       13.79      8.85 o 
  -4   7   3        9.96       14.06      7.81 o 
  -3   7   3     1005.63     1144.93     19.26 o 
  -2   7   3        7.96        6.48      5.03 o 
  -1   7   3      377.69      412.18     10.86 o 
   0   7   3      482.49      569.27     14.54 o 
   1   7   3      990.19     1055.17     20.00 o 
   2   7   3       22.79       21.08      8.02 o 
   3   7   3      245.70      258.70     10.54 o 
   4   7   3       27.75       27.53      8.16 o 
   5   7   3       89.80       80.99     12.29 o 
   6   7   3        2.68        1.52      9.33 o 
   7   7   3        3.07        7.33     14.17 o 
   8   7   3        0.43        6.09     16.41 o 
 -10   8   3       50.03       30.73     20.90 o 
  -9   8   3       29.84       34.41     14.24 o 
  -8   8   3      231.86      214.39     19.30 o 
  -7   8   3      916.36      899.18     26.23 o 
  -6   8   3      259.90      261.32     17.52 o 
  -5   8   3        6.38       -0.11      8.44 o 
  -4   8   3      112.70      111.98     11.13 o 
  -3   8   3       20.88       11.84      5.91 o 
  -2   8   3      448.25      477.40     11.42 o 
  -1   8   3     2833.88     2936.85     40.95 o 
   0   8   3      499.04      478.49     13.93 o 
   1   8   3     3942.91     4172.96     40.24 o 
   2   8   3        1.30       -1.98      5.92 o 
   3   8   3     1982.60     2025.61     26.00 o 
   4   8   3       21.26       13.84      8.02 o 
   5   8   3       16.54       17.27      9.09 o 
   6   8   3       20.18       21.22     13.43 o 
   7   8   3        6.03        3.03     13.90 o 
   8   8   3        4.87       -0.35     15.78 o 
 -10   9   3      177.92      190.09     28.49 o 
  -9   9   3       20.09       23.40     13.89 o 
  -8   9   3      140.86      145.96     17.27 o 
  -7   9   3      239.45      235.86     17.73 o 
  -6   9   3     1529.29     1487.98     35.91 o 
  -5   9   3      415.67      392.64     18.72 o 
  -4   9   3     2117.30     2178.37     38.17 o 
  -3   9   3       38.05       30.28      6.02 o 
  -2   9   3      203.45      235.93     10.52 o 
  -1   9   3      103.90      114.77      8.48 o 
   0   9   3     1635.39     1654.12     24.87 o 
   1   9   3        8.12       11.26      6.22 o 
   2   9   3      133.43      167.22     10.15 o 
   3   9   3        0.53       -1.01      5.89 o 
   4   9   3      387.90      388.35     13.82 o 
   5   9   3        8.00        6.62      8.61 o 
   6   9   3      315.58      316.33     25.82 o 
   7   9   3        0.29        6.26     14.32 o 
   8   9   3        6.91        9.77     16.67 o 
  -9  10   3        2.60       -6.33     13.01 o 
  -8  10   3       83.15       75.60     12.76 o 
  -7  10   3       61.05       50.80     12.30 o 
  -6  10   3       97.55       79.24     12.97 o 
  -5  10   3       59.62       73.74     11.59 o 
  -4  10   3        7.68        9.67      8.49 o 
  -3  10   3      345.23      340.22     15.83 o 
  -2  10   3       35.85       62.16      7.42 o 
  -1  10   3     1046.87     1063.45     20.27 o 
   0  10   3      224.24      237.41     11.05 o 
   1  10   3     1392.68     1341.55     23.63 o 
   2  10   3       36.84       32.32      7.03 o 
   3  10   3      799.38      703.58    113.04 o 
   4  10   3      773.33      769.28     18.49 o 
   5  10   3        3.13        1.24     10.03 o 
   6  10   3       55.56       59.38     16.24 o 
   7  10   3      338.53      351.66     46.77 o 
   8  10   3      108.82      124.16     22.87 o 
  -9  11   3       31.58       34.11     15.08 o 
  -8  11   3        2.49       -6.74     11.84 o 
  -7  11   3      148.80      149.52     16.01 o 
  -6  11   3        0.40       10.47     10.27 o 
  -5  11   3      136.87      120.30     13.31 o 
  -4  11   3       71.15       63.59     10.47 o 
  -3  11   3     1146.00     1174.32     28.02 o 
  -2  11   3       38.02       52.05      7.26 o 
  -1  11   3      265.19      235.62     11.03 o 
   0  11   3      329.53      344.90     12.89 o 
   1  11   3      260.53      266.76     11.84 o 
   2  11   3       31.13       32.76      7.15 o 
   3  11   3      346.30      301.47     43.11 o 
   4  11   3       82.11       90.40      8.63 o 
   5  11   3        1.57        9.67     10.48 o 
   6  11   3       29.73       30.87     14.59 o 
   7  11   3       10.65        7.44     14.83 o 
   8  11   3       30.88       33.40     18.60 o 
  -9  12   3        9.80        6.81     14.06 o 
  -8  12   3      121.40      105.59     16.13 o 
  -7  12   3       62.18       48.35     12.80 o 
  -6  12   3       37.33       48.07     11.90 o 
  -5  12   3      575.06      514.34     22.42 o 
  -4  12   3     1141.88     1032.23     42.28 o 
  -3  12   3      329.40      306.20     15.80 o 
  -2  12   3     1802.13     1860.31     28.97 o 
  -1  12   3      520.39      506.60     12.35 o 
   0  12   3      714.54      661.50     17.38 o 
   1  12   3     2166.73     2245.76     31.69 o 
   2  12   3     1570.55     1507.12     29.70 o 
   3  12   3     2387.26     2451.45     29.64 o 
   4  12   3       11.13       16.30      7.81 o 
   5  12   3       25.33       17.95      9.19 o 
   6  12   3      191.65      220.38     23.11 o 
   7  12   3      150.56      155.83     27.71 o 
   8  12   3       10.12       23.24     17.99 o 
  -9  13   3       35.48       31.57     15.47 o 
  -8  13   3      206.43      201.75     19.58 o 
  -7  13   3      109.78      113.94     15.23 o 
  -6  13   3      373.63      327.22     19.89 o 
  -5  13   3      155.99      162.75     15.24 o 
  -4  13   3        0.28        0.96      9.27 o 
  -3  13   3      164.39      127.04     12.08 o 
  -2  13   3       24.10       17.00      6.58 o 
  -1  13   3      162.43      170.15      8.50 o 
   0  13   3      614.79      627.60     17.43 o 
   1  13   3      373.83      335.04     13.52 o 
   2  13   3      139.36      135.45     10.07 o 
   3  13   3        0.62        2.94      6.01 o 
   4  13   3       53.03       39.54      8.67 o 
   5  13   3       29.17       24.99     10.98 o 
   6  13   3       15.71       15.67     13.87 o 
   7  13   3       80.50       75.11     23.51 o 
  -9  14   3       47.14       62.02     20.84 o 
  -8  14   3        2.74       20.77     13.21 o 
  -7  14   3      179.94      207.74     18.47 o 
  -6  14   3        1.72        1.95     10.42 o 
  -5  14   3      408.99      381.83     20.78 o 
  -4  14   3       58.57       48.99     11.10 o 
  -3  14   3       95.49       83.40     11.06 o 
  -2  14   3        0.35        4.80      5.42 o 
  -1  14   3      222.95      228.07      9.75 o 
   0  14   3       57.51       64.57      8.22 o 
   1  14   3      177.73      180.39     11.33 o 
   2  14   3      120.18       87.11     26.22 o 
   3  14   3        1.71        3.28      6.92 o 
   4  14   3        0.07        6.43      8.68 o 
   5  14   3      141.82      131.04     15.19 o 
   6  14   3        0.00        7.94     14.21 o 
   7  14   3      151.51      177.12     24.26 o 
  -9  15   3      384.68      357.20     33.07 o 
  -8  15   3       51.73       55.76     14.79 o 
  -7  15   3      224.86      210.33     19.04 o 
  -6  15   3      110.47       95.39     14.14 o 
  -5  15   3       55.01       55.83     12.30 o 
  -4  15   3      175.67      172.58     15.23 o 
  -3  15   3      155.05      144.10     13.29 o 
  -2  15   3     2078.95     2075.97     27.10 o 
  -1  15   3       48.15       49.64      6.76 o 
   0  15   3     1638.40     1594.43     65.67 o 
   1  15   3      304.04      298.81     13.55 o 
   2  15   3       95.50       75.57     18.87 o 
   3  15   3       93.53      100.34      9.62 o 
   4  15   3      215.48      193.95     14.25 o 
   5  15   3       62.49       43.07     12.37 o 
   6  15   3       25.90       22.82     21.59 o 
   7  15   3        2.58        8.80     15.76 o 
  -9  16   3        7.57        9.67     19.44 o 
  -8  16   3       87.12       88.85     16.18 o 
  -7  16   3      155.44      154.34     17.31 o 
  -6  16   3        3.10       -0.61     11.06 o 
  -5  16   3      116.62      113.72     14.22 o 
  -4  16   3     1028.23     1064.39     31.66 o 
  -3  16   3     1779.13     1727.81     29.06 o 
  -2  16   3      239.34      233.44      9.51 o 
  -1  16   3       78.92       68.24      8.42 o 
   0  16   3      156.07      161.18      8.45 o 
   1  16   3      153.55      137.42      9.62 o 
   2  16   3      607.25      443.27     74.15 o 
   3  16   3      425.68      425.02     15.51 o 
   4  16   3      378.38      391.87     18.48 o 
   5  16   3      146.37      139.20     16.36 o 
   6  16   3      167.13      186.77     23.48 o 
   7  16   3      120.54      133.90     23.07 o 
  -9  17   3       49.00       54.17     21.87 o 
  -8  17   3       10.97        7.62     13.62 o 
  -7  17   3      127.79      131.72     17.10 o 
  -6  17   3      108.29       97.36     15.44 o 
  -5  17   3       16.91       17.68     10.97 o 
  -4  17   3       21.15       30.14     10.95 o 
  -3  17   3      205.10      211.44     12.50 o 
  -2  17   3      402.80      397.21     11.97 o 
  -1  17   3       39.09       38.85      7.55 o 
   0  17   3      126.81      113.47      7.97 o 
   1  17   3      299.54      299.72     10.91 o 
   2  17   3        2.44        0.05      6.24 o 
   3  17   3        0.85        1.94      6.96 o 
   4  17   3        2.57        8.34      8.99 o 
   5  17   3        0.09      -10.31     10.31 o 
   6  17   3        0.60        0.91     14.20 o 
   7  17   3        4.56       12.16     17.47 o 
  -8  18   3        0.33       10.09     14.09 o 
  -7  18   3       23.60       28.55     13.52 o 
  -6  18   3       55.74       41.26     13.00 o 
  -5  18   3        6.60        7.60     10.65 o 
  -4  18   3      700.74      654.80     26.53 o 
  -3  18   3       45.25       50.85     11.81 o 
  -2  18   3       47.03       64.50      7.20 o 
  -1  18   3       20.98       15.27      5.55 o 
   0  18   3      433.02      407.59     12.57 o 
   1  18   3     1027.99      985.64     21.90 o 
   2  18   3       45.95       47.26      7.92 o 
   3  18   3      497.02      496.91     20.05 o 
   4  18   3        8.59        5.16      8.77 o 
   5  18   3       15.75       14.67     12.02 o 
   6  18   3       62.08       57.67     19.03 o 
   7  18   3       22.45       18.58     18.27 o 
  -8  19   3      208.85      242.72     23.26 o 
  -7  19   3       37.75       46.89     14.66 o 
  -6  19   3      187.82      175.30     18.15 o 
  -5  19   3      209.96      216.60     18.36 o 
  -4  19   3       13.14       16.49     10.43 o 
  -3  19   3      138.29      126.18     11.96 o 
  -2  19   3       74.46       67.97      7.60 o 
  -1  19   3       14.04        8.16      5.62 o 
   0  19   3      948.41      910.38     25.23 o 
   1  19   3     1063.83      985.44     22.35 o 
   2  19   3       61.86       59.07      8.29 o 
   3  19   3       29.43       34.84      9.46 o 
   4  19   3        0.09        6.86     11.28 o 
   5  19   3      202.42      211.18     19.69 o 
   6  19   3       34.98       50.46     22.33 o 
   7  19   3        0.07       10.09     21.37 o 
  -8  20   3       81.14       75.85     17.74 o 
  -7  20   3       83.94       76.95     16.01 o 
  -6  20   3       52.61       56.04     13.80 o 
  -5  20   3       24.22       27.49     11.97 o 
  -4  20   3      207.95      207.96     17.64 o 
  -3  20   3      433.13      409.22     19.25 o 
  -2  20   3     2097.24     2062.31     27.26 o 
  -1  20   3      929.54      825.26    100.43 o 
   0  20   3       35.11       36.76      7.78 o 
   1  20   3      125.28      130.24     10.33 o 
   2  20   3      516.60      499.02     17.12 o 
   3  20   3      240.33      240.96     15.56 o 
   4  20   3      375.22      370.72     23.59 o 
   5  20   3      158.16      164.69     18.51 o 
   6  20   3      268.72      279.37     29.11 o 
  -8  21   3       26.72       32.91     16.04 o 
  -7  21   3       91.51       75.24     16.60 o 
  -6  21   3       31.88       40.78     13.76 o 
  -5  21   3        1.29       -4.80     10.73 o 
  -4  21   3       28.11       38.26     11.98 o 
  -3  21   3        3.05        9.46      8.19 o 
  -2  21   3       71.62       79.80      9.37 o 
  -1  21   3      532.78      474.37     53.97 o 
   0  21   3      254.41      228.53     12.51 o 
   1  21   3      365.66      333.95     14.57 o 
   2  21   3        1.00        2.64      7.01 o 
   3  21   3        7.61        8.26      8.75 o 
   4  21   3      131.63      133.46     16.78 o 
   5  21   3        0.62        6.32     12.08 o 
   6  21   3       13.46       16.16     13.66 o 
  -8  22   3       24.09       31.02     16.55 o 
  -7  22   3      281.98      252.79     22.85 o 
  -6  22   3        5.76       20.27     16.08 o 
  -5  22   3        1.90      -10.15     11.04 o 
  -4  22   3       23.21       35.82     12.22 o 
  -3  22   3        0.19       -5.38      7.93 o 
  -2  22   3        0.06       -3.43      7.25 o 
  -1  22   3     1395.53     1193.70    131.78 o 
   0  22   3      252.68      250.30     13.14 o 
   1  22   3      317.07      282.32     13.99 o 
   2  22   3       14.46       24.11      9.14 o 
   3  22   3      122.58      139.26     13.59 o 
   4  22   3        0.39       -2.36     11.16 o 
   5  22   3      132.94      149.68     18.22 o 
   6  22   3      282.80      279.53     24.54 o 
  -7  23   3      166.37      169.48     20.65 o 
  -6  23   3       81.11       98.85     16.73 o 
  -5  23   3      181.67      160.79     18.17 o 
  -4  23   3      437.12      405.65     23.77 o 
  -3  23   3      232.89      246.60     15.76 o 
  -2  23   3       87.03       86.25      9.76 o 
  -1  23   3        8.85        9.48      7.63 o 
   0  23   3       13.27       15.01      7.64 o 
   1  23   3      200.68      187.77     12.43 o 
   2  23   3        3.72        2.18      8.54 o 
   3  23   3       15.75       23.20      9.85 o 
   4  23   3       15.60       18.21     12.34 o 
   5  23   3      173.01      158.48     19.19 o 
   6  23   3       56.44       59.55     16.59 o 
  -7  24   3        1.25        3.34     13.90 o 
  -6  24   3        4.20       -5.66     12.29 o 
  -5  24   3       48.61       58.67     14.00 o 
  -4  24   3       35.38       47.94     13.11 o 
  -3  24   3      384.33      387.01     19.16 o 
  -2  24   3      369.82      358.12     18.18 o 
  -1  24   3       12.53       12.36      7.76 o 
   0  24   3        8.70       20.95      7.95 o 
   1  24   3       15.96       19.46      8.12 o 
   2  24   3       41.63       41.85     10.63 o 
   3  24   3       35.50       37.65     12.48 o 
   4  24   3       36.10       39.00     13.79 o 
   5  24   3       19.41        7.47     13.28 o 
  -7  25   3       20.21       27.51     15.76 o 
  -6  25   3        7.24        4.45     12.91 o 
  -5  25   3       14.16       28.43     13.21 o 
  -4  25   3        7.74       11.48     11.52 o 
  -3  25   3        1.12        8.77      9.43 o 
  -2  25   3       48.21       46.39     12.79 o 
  -1  25   3       62.75       74.44     11.40 o 
   0  25   3      293.18      269.40     14.60 o 
   1  25   3      116.88      116.96     11.39 o 
   2  25   3        0.42        4.33      9.26 o 
   3  25   3       34.55       25.38     12.29 o 
   4  25   3      110.11      116.93     17.33 o 
   5  25   3      121.03      119.21     18.64 o 
  -6  26   3        3.47        4.99     13.08 o 
  -5  26   3      237.70      227.17     20.97 o 
  -4  26   3      127.81      144.57     17.38 o 
  -3  26   3      852.25      895.91     28.93 o 
  -2  26   3      484.50      475.31     25.61 o 
  -1  26   3      598.93      613.90     23.45 o 
   0  26   3      532.27      543.68     19.58 o 
   1  26   3      430.72      444.67     21.02 o 
   2  26   3      273.30      257.28     17.57 o 
   3  26   3       83.12       98.17     16.24 o 
   4  26   3      192.96      198.07     20.93 o 
   5  26   3       35.94       42.19     15.38 o 
  -6  27   3      282.93      292.79     24.67 o 
  -5  27   3       76.64       78.91     16.02 o 
  -4  27   3      304.91      263.78     21.91 o 
  -3  27   3      152.89      158.18     17.89 o 
  -2  27   3       19.19       23.71     12.01 o 
  -1  27   3       24.94       26.99     10.41 o 
   0  27   3      101.11      104.84     11.34 o 
   1  27   3        1.80       11.09      9.76 o 
   2  27   3      110.84      105.04     13.46 o 
   3  27   3        0.07        3.98     12.04 o 
   4  27   3       52.57       51.43     15.49 o 
  -6  28   3       43.96       55.14     16.08 o 
  -5  28   3       19.56        0.37     13.12 o 
  -4  28   3      123.25      110.91     22.37 o 
  -3  28   3       89.25       90.50     15.85 o 
  -2  28   3       27.23       20.44     12.88 o 
  -1  28   3        0.00        0.83      9.57 o 
   0  28   3        0.91        9.97      8.76 o 
   1  28   3       19.16       24.09     10.46 o 
   2  28   3       44.01       42.37     11.83 o 
   3  28   3        0.00       -7.50     12.17 o 
   4  28   3        2.29        1.98     13.57 o 
  -5  29   3        0.56       14.73     13.85 o 
  -4  29   3       37.23       35.11     14.45 o 
  -3  29   3      771.30      782.06     34.60 o 
  -2  29   3        0.67        0.98     11.69 o 
  -1  29   3       21.72       30.43     12.98 o 
   0  29   3       62.50       58.52     14.18 o 
   1  29   3        1.70        1.70     10.29 o 
   2  29   3        4.77        1.05     11.59 o 
   3  29   3       37.65       49.14     15.15 o 
   4  29   3       19.52       11.97     14.78 o 
  -5  30   3      103.01      115.06     18.92 o 
  -4  30   3      157.36      172.38     20.26 o 
  -3  30   3      228.14      246.28     22.41 o 
  -2  30   3      332.84      340.51     24.33 o 
  -1  30   3      100.90      113.82     16.61 o 
   0  30   3      199.58      223.21     20.56 o 
   1  30   3       65.46       59.15     12.97 o 
   2  30   3      132.93      130.51     18.41 o 
   3  30   3      132.74      131.70     18.99 o 
  -4  31   3       71.95       49.70     16.30 o 
  -3  31   3        8.18       24.28     14.67 o 
  -2  31   3       63.71       66.16     16.24 o 
  -1  31   3       58.26       51.47     14.85 o 
   0  31   3       23.06       31.35     14.65 o 
   1  31   3       12.80       12.41     11.58 o 
   2  31   3        3.51        6.08     13.74 o 
   3  31   3        5.56        4.84     13.66 o 
  -4  32   3      130.55      142.84     20.07 o 
  -3  32   3       96.38      106.82     19.37 o 
  -2  32   3      218.72      244.61     24.37 o 
  -1  32   3       85.57      102.46     17.78 o 
   0  32   3      278.95      303.76     24.44 o 
   1  32   3       12.78       11.63     14.57 o 
   2  32   3        0.17      -13.00     13.00 o 
  -3  33   3       94.98      104.12     19.46 o 
  -2  33   3        1.01        4.44     14.74 o 
  -1  33   3        7.35       23.28     19.04 o 
   0  33   3      140.94      177.01     27.10 o 
   1  33   3       11.03       20.18     15.70 o 
 -10   0   4        1.76        4.86     25.16 o 
  -9   0   4        6.04        0.18     23.01 o 
  -8   0   4        2.09      -10.33     20.33 o 
  -7   0   4      430.47      407.59     25.09 o 
  -6   0   4     4217.78     4281.19    111.13 o 
  -5   0   4      113.72       89.28     10.38 o 
  -4   0   4     1193.54     1223.26     24.75 o 
  -3   0   4      917.76      939.52     55.53 o 
  -2   0   4      429.82      309.56    119.26 o 
  -1   0   4     1224.69     1247.20     22.38 o 
   0   0   4      648.10      604.18     19.42 o 
   1   0   4      882.44     1082.27     22.45 o 
   2   0   4      178.18      241.55     14.84 o 
   7   0   4      138.58       15.45     30.22 o 
 -10   1   4        0.87        4.82     17.57 o 
  -9   1   4      247.70      276.12     28.61 o 
  -8   1   4       76.76       75.68     19.20 o 
  -7   1   4      153.15      153.92     15.45 o 
  -6   1   4       27.32       39.68      8.25 o 
  -5   1   4      592.94      645.23     23.19 o 
  -4   1   4       55.78       39.98      5.72 o 
  -3   1   4      342.01      314.63     40.76 o 
  -2   1   4      175.18      161.49     12.35 o 
  -1   1   4      374.28      394.22     19.85 o 
   0   1   4      508.25      505.01     10.63 o 
   1   1   4       44.13       29.66      5.39 o 
   2   1   4        2.65       -0.11      6.09 o 
   3   1   4      812.94      846.68     45.04 o 
   4   1   4      526.16      467.45     37.30 o 
   5   1   4      153.30       90.11     32.19 o 
   6   1   4        2.62      -11.92     23.86 o 
   7   1   4        1.37       42.55     30.79 o 
 -10   2   4       53.12       62.76     21.52 o 
  -9   2   4       32.41       42.97     17.85 o 
  -8   2   4       18.23        6.48     15.59 o 
  -7   2   4      232.45      234.79     17.20 o 
  -6   2   4        1.90        3.58      7.42 o 
  -5   2   4      294.25      295.91     10.11 o 
  -4   2   4      320.01      344.50     42.35 o 
  -3   2   4     1618.89     1672.92     19.53 o 
  -2   2   4      684.72      783.64     13.25 o 
  -1   2   4      681.79      702.44     81.58 o 
   0   2   4      203.68      209.76     10.45 o 
   1   2   4        8.18       11.21      5.57 o 
   2   2   4      389.99      340.45     41.58 o 
   3   2   4      236.75      224.76     19.83 o 
   4   2   4      425.86      372.40     34.63 o 
   5   2   4        9.98        5.53     13.72 o 
   6   2   4       36.61       32.34     15.05 o 
   7   2   4       65.16       67.59     25.38 o 
 -10   3   4      141.75      159.27     26.81 o 
  -9   3   4      261.71      279.65     28.31 o 
  -8   3   4      176.90      197.10     23.49 o 
  -7   3   4     1234.39     1224.08     36.14 o 
  -6   3   4      565.95      579.61     16.49 o 
  -5   3   4        9.53        4.12      6.16 o 
  -4   3   4        1.15       -0.23      4.72 o 
  -3   3   4       77.82       92.68      6.53 o 
  -2   3   4     5215.71     5792.53     58.44 o 
  -1   3   4     1374.73     1417.83     20.02 o 
   0   3   4     1130.57     1001.77    247.89 o 
   1   3   4       26.07       10.60      4.85 o 
   2   3   4        4.43       11.55      6.23 o 
   3   3   4        1.53        1.65      7.12 o 
   4   3   4     1310.92     1107.67    236.39 o 
   5   3   4      478.53      387.49     46.28 o 
   6   3   4       79.12       68.04     21.56 o 
   7   3   4      102.91      108.70     19.64 o 
 -10   4   4        2.44       -3.79     18.21 o 
  -9   4   4        4.31        1.43     16.17 o 
  -8   4   4        2.38       10.12     11.41 o 
  -7   4   4      412.76      409.12     21.87 o 
  -6   4   4      722.06      691.05     22.53 o 
  -5   4   4      249.99      196.79     34.16 o 
  -4   4   4      122.08      114.48      6.90 o 
  -3   4   4     3355.23     3428.30     28.16 o 
  -2   4   4     1758.81     1800.52     19.71 o 
  -1   4   4      481.11      451.12     12.29 o 
   0   4   4     1645.39     1686.60     22.85 o 
   1   4   4      126.78       92.62      7.55 o 
   2   4   4      684.72      715.74     18.95 o 
   3   4   4       68.72       63.18      9.13 o 
   4   4   4     2136.22     1977.12    148.98 o 
   5   4   4      677.57      608.60     40.63 o 
   6   4   4       64.42      108.01     19.52 o 
   7   4   4       20.45       12.97     15.08 o 
 -10   5   4        3.30       17.13     24.28 o 
  -9   5   4        3.24        0.35     26.55 o 
  -8   5   4       22.06       32.89     12.27 o 
  -7   5   4       27.79       39.90     10.10 o 
  -6   5   4     1622.21     1438.10    140.01 o 
  -5   5   4      328.70      330.29     12.17 o 
  -4   5   4       74.16       62.35      7.00 o 
  -3   5   4      202.81      179.36     21.42 o 
  -2   5   4       41.79       55.79      5.74 o 
  -1   5   4      737.79      792.50     17.64 o 
   0   5   4     1273.87     1443.12     21.50 o 
   1   5   4      162.65      160.58      8.97 o 
   2   5   4        7.03        2.76      6.55 o 
   3   5   4       22.04       24.25      6.87 o 
   4   5   4      454.59      476.56     20.66 o 
   5   5   4       36.08       39.40     15.26 o 
   6   5   4       85.67       92.18     18.80 o 
   7   5   4       34.94       23.90     16.89 o 
   8   5   4       42.86       42.94     27.79 o 
 -10   6   4       73.37       63.99     22.40 o 
  -9   6   4      133.96      180.83     25.24 o 
  -8   6   4      297.26      257.96     20.05 o 
  -7   6   4       33.82       23.24      9.79 o 
  -6   6   4     2569.73     2045.84    298.22 o 
  -5   6   4      434.61      418.80     13.59 o 
  -4   6   4       58.70       74.80      7.41 o 
  -3   6   4        0.84        3.43      4.41 o 
  -2   6   4      363.63      345.62     38.51 o 
  -1   6   4       19.01       31.70      5.99 o 
   0   6   4      486.21      517.38     13.70 o 
   1   6   4      402.37      411.31     14.35 o 
   2   6   4       40.55       43.82      7.97 o 
   3   6   4        3.67        2.82      6.38 o 
   4   6   4      115.65      105.25     17.40 o 
   5   6   4      943.10      949.26     56.44 o 
   6   6   4        6.02        4.52     14.69 o 
   7   6   4       25.90       39.97     17.51 o 
 -10   7   4      172.08      169.42     26.87 o 
  -9   7   4      450.23      487.44     35.84 o 
  -8   7   4       52.70       46.23     13.27 o 
  -7   7   4        1.07        4.66      8.46 o 
  -6   7   4     1702.03     1698.93     37.02 o 
  -5   7   4     1277.87     1219.36     21.44 o 
  -4   7   4     1023.05     1062.64     19.12 o 
  -3   7   4      105.67       84.59      6.16 o 
  -2   7   4      155.41      140.94     18.78 o 
  -1   7   4      177.99      212.17      9.46 o 
   0   7   4      139.84      164.33      8.95 o 
   1   7   4      228.83      244.14     11.88 o 
   2   7   4       78.41       78.96      8.89 o 
   3   7   4        0.35       -0.14      7.50 o 
   4   7   4      407.80      382.20     17.13 o 
   5   7   4        0.91       -4.04     12.83 o 
   6   7   4       26.98       22.92     12.75 o 
   7   7   4       57.30       56.74     18.27 o 
 -10   8   4        0.02       15.15     19.20 o 
  -9   8   4       83.05       69.04     16.21 o 
  -8   8   4       58.25       51.37     13.52 o 
  -7   8   4      162.40      159.15     13.96 o 
  -6   8   4       18.59       38.14     10.21 o 
  -5   8   4      245.42      247.73     14.02 o 
  -4   8   4        9.82        7.99      5.99 o 
  -3   8   4       66.70       49.49      5.87 o 
  -2   8   4        6.78        5.12      4.59 o 
  -1   8   4      953.91      976.95     20.33 o 
   0   8   4     1702.41     1688.66     27.25 o 
   1   8   4      475.10      469.95     15.63 o 
   2   8   4        8.24        3.48      6.81 o 
   3   8   4       31.06       30.59      8.70 o 
   4   8   4      310.92      315.66     15.97 o 
   5   8   4       54.19       58.66     16.36 o 
   6   8   4       28.54       24.40     14.80 o 
   7   8   4        0.15       -5.79     15.32 o 
  -9   9   4       95.43      113.19     17.48 o 
  -8   9   4       89.55      106.92     16.23 o 
  -7   9   4       43.31       18.69      9.94 o 
  -6   9   4       37.80       36.69     10.18 o 
  -5   9   4      186.88      163.86     12.64 o 
  -4   9   4        8.37        6.85      6.70 o 
  -3   9   4       70.39       67.84      6.94 o 
  -2   9   4      102.34      116.75      6.79 o 
  -1   9   4      902.58      875.12     17.51 o 
   0   9   4       13.19       21.08      6.82 o 
   1   9   4      261.60      280.45     12.91 o 
   2   9   4       23.92       31.86      7.93 o 
   3   9   4       60.73       70.10     10.23 o 
   4   9   4      554.47      547.32     20.02 o 
   5   9   4       35.49       44.15     14.95 o 
   6   9   4        2.00        4.57     13.88 o 
   7   9   4        6.50        8.49     16.05 o 
  -9  10   4        0.18       -2.86     13.46 o 
  -8  10   4        1.95       -0.33     12.03 o 
  -7  10   4        0.02       -0.67      9.40 o 
  -6  10   4      586.92      559.40     24.35 o 
  -5  10   4      849.50      850.25     27.63 o 
  -4  10   4      560.73      541.98     16.07 o 
  -3  10   4      935.31      853.53     26.16 o 
  -2  10   4      371.75      342.41     11.54 o 
  -1  10   4     2572.56     2679.10     34.75 o 
   0  10   4       26.17       14.65      6.80 o 
   1  10   4      639.55      606.59     18.10 o 
   2  10   4      757.51      682.48     19.87 o 
   3  10   4     2289.52     2368.17     37.63 o 
   4  10   4      585.56      584.11     20.71 o 
   5  10   4       26.48       45.27     15.06 o 
   6  10   4       93.10      122.91     20.50 o 
   7  10   4      139.08      163.81     24.02 o 
  -9  11   4       65.47       53.55     15.82 o 
  -8  11   4      593.12      600.78     29.58 o 
  -7  11   4      100.24      111.27     13.22 o 
  -6  11   4      802.84      762.79     28.10 o 
  -5  11   4      864.19      866.42     28.42 o 
  -4  11   4      353.95      312.29     17.79 o 
  -3  11   4      918.82      834.76     33.22 o 
  -2  11   4       46.33       55.41      7.95 o 
  -1  11   4     1853.50     1838.54     29.38 o 
   0  11   4      283.86      299.90     13.36 o 
   1  11   4        6.86       11.72      7.00 o 
   2  11   4      273.40      279.10     13.93 o 
   3  11   4      251.75      269.21     14.90 o 
   4  11   4      437.14      375.37     36.98 o 
   5  11   4        1.06       11.46     10.87 o 
   6  11   4      239.77      258.38     25.96 o 
   7  11   4       79.52       70.28     19.63 o 
  -9  12   4      189.57      199.52     21.41 o 
  -8  12   4       10.72       14.80     11.49 o 
  -7  12   4        0.43       15.90     12.62 o 
  -6  12   4       20.54       33.37     11.87 o 
  -5  12   4      121.65      148.88     15.14 o 
  -4  12   4      118.75      101.66     12.76 o 
  -3  12   4       43.01       51.75      8.17 o 
  -2  12   4      108.76      114.93      9.62 o 
  -1  12   4      491.95      512.33     16.66 o 
   0  12   4      495.85      526.93     17.94 o 
   1  12   4      261.00      226.48     22.37 o 
   2  12   4       82.16       77.30      9.65 o 
   3  12   4     1119.46     1113.64     26.79 o 
   4  12   4       17.14       15.61      7.78 o 
   5  12   4      167.52      156.37     14.33 o 
   6  12   4        0.04        1.71     14.50 o 
   7  12   4       22.76       34.93     17.73 o 
  -9  13   4      185.83      217.84     22.49 o 
  -8  13   4        9.37       -2.10     11.19 o 
  -7  13   4      132.08      151.04     16.72 o 
  -6  13   4      797.73      768.79     29.21 o 
  -5  13   4        0.08        4.49     10.34 o 
  -4  13   4       48.69       37.47     11.10 o 
  -3  13   4      182.07      183.81     11.41 o 
  -2  13   4      123.89      116.56      9.87 o 
  -1  13   4      412.01      425.36     15.72 o 
   0  13   4       18.18       20.79      7.44 o 
   1  13   4      273.61      267.79     13.65 o 
   2  13   4       24.95       35.88      8.64 o 
   3  13   4       99.27       90.32     10.80 o 
   4  13   4      415.58      398.58     18.02 o 
   5  13   4        9.92        4.35      9.61 o 
   6  13   4        4.22       19.08     15.32 o 
   7  13   4       48.64       57.61     19.31 o 
  -9  14   4       31.11       26.51     15.73 o 
  -8  14   4        5.19       -6.20     12.51 o 
  -7  14   4       34.46       34.52     13.01 o 
  -6  14   4       25.15       33.12     12.14 o 
  -5  14   4       66.71       43.90     11.92 o 
  -4  14   4      137.16      145.91     14.79 o 
  -3  14   4     1302.91     1290.31     25.56 o 
  -2  14   4      235.33      226.44     12.55 o 
  -1  14   4      257.30      242.76     13.07 o 
   0  14   4     1117.37     1089.55     24.70 o 
   1  14   4      155.47      149.61     11.33 o 
   2  14   4       44.52       43.13      9.07 o 
   3  14   4       11.91       15.19      8.35 o 
   4  14   4     1155.98     1139.89     31.04 o 
   5  14   4      188.19      205.97     19.08 o 
   6  14   4       21.38       41.60     25.32 o 
   7  14   4        3.28      -12.18     16.00 o 
  -9  15   4       12.47       14.08     15.86 o 
  -8  15   4        4.35       -3.78     12.87 o 
  -7  15   4        8.64       20.62     12.52 o 
  -6  15   4       84.24       93.19     14.66 o 
  -5  15   4      305.82      277.21     19.12 o 
  -4  15   4        0.93        2.14     10.01 o 
  -3  15   4      463.75      427.39     16.53 o 
  -2  15   4       32.20       30.38      8.11 o 
  -1  15   4       29.46       28.92      7.98 o 
   0  15   4       99.69       95.38     10.00 o 
   1  15   4      517.74      498.89     18.13 o 
   2  15   4      101.26       91.90     10.60 o 
   3  15   4      125.92       91.08     30.20 o 
   4  15   4      125.08      135.92     13.81 o 
   5  15   4        0.64       -3.95     10.87 o 
   6  15   4        5.14        1.18     15.41 o 
   7  15   4        4.24      -11.76     15.68 o 
  -9  16   4       50.45       42.08     17.37 o 
  -8  16   4       20.23       20.76     14.32 o 
  -7  16   4       91.77       94.97     15.63 o 
  -6  16   4       19.86       26.75     12.50 o 
  -5  16   4        0.30       -2.34     10.44 o 
  -4  16   4      669.79      582.90     25.12 o 
  -3  16   4     1127.66     1121.95     25.21 o 
  -2  16   4       70.15       64.53      9.55 o 
  -1  16   4      123.04      121.69     10.91 o 
   0  16   4      180.27      194.59     12.62 o 
   1  16   4       27.14       20.40      8.11 o 
   2  16   4      477.50      423.34     17.71 o 
   3  16   4      412.60      308.20     61.40 o 
   4  16   4      154.11      150.61     14.41 o 
   5  16   4       14.44        8.82     11.79 o 
   6  16   4        1.42       -5.22     15.54 o 
  -8  17   4      288.98      323.31     24.77 o 
  -7  17   4      488.00      500.44     27.46 o 
  -6  17   4      610.11      628.99     28.62 o 
  -5  17   4      255.79      222.53     18.35 o 
  -4  17   4        6.09        6.78     10.30 o 
  -3  17   4       93.51      109.00     13.91 o 
  -2  17   4      870.07      855.09     23.11 o 
  -1  17   4      489.97      435.86     17.47 o 
   0  17   4       14.76       14.81      8.34 o 
   1  17   4      304.98      264.92     14.56 o 
   2  17   4      280.00      275.67     13.61 o 
   3  17   4        0.53        9.65      7.28 o 
   4  17   4       49.76       62.67     11.64 o 
   5  17   4        0.18        0.52     11.59 o 
   6  17   4       18.75        6.06     16.32 o 
  -8  18   4      147.01      174.10     20.87 o 
  -7  18   4      154.74      145.47     18.35 o 
  -6  18   4      286.39      271.12     21.19 o 
  -5  18   4       57.11       48.67     12.39 o 
  -4  18   4       32.16       33.98     11.43 o 
  -3  18   4      353.73      327.91     20.20 o 
  -2  18   4     1308.06     1282.57     28.47 o 
  -1  18   4      345.99      342.08     16.21 o 
   0  18   4     1674.54     1630.53     32.53 o 
   1  18   4       20.99       19.72      7.58 o 
   2  18   4       25.12       13.94      7.52 o 
   3  18   4       10.61       15.55      9.29 o 
   4  18   4      443.39      443.91     21.42 o 
   5  18   4      422.56      433.12     26.73 o 
   6  18   4       88.95      125.21     25.25 o 
  -8  19   4       13.11        7.46     15.53 o 
  -7  19   4      626.77      606.93     30.68 o 
  -6  19   4      117.75      119.05     16.55 o 
  -5  19   4        2.77       10.37     11.38 o 
  -4  19   4       33.06       19.77     11.26 o 
  -3  19   4        1.17       -6.01      9.73 o 
  -2  19   4      464.12      477.86     16.22 o 
  -1  19   4       56.94       60.75      8.86 o 
   0  19   4      830.25      847.09     21.68 o 
   1  19   4       28.69       20.76      7.53 o 
   2  19   4        1.55       -0.52      7.20 o 
   3  19   4       82.27       87.18     11.91 o 
   4  19   4       13.21       10.38     11.95 o 
   5  19   4       21.14       21.78     15.45 o 
   6  19   4        0.64        5.76     16.30 o 
  -8  20   4       29.74       25.93     16.10 o 
  -7  20   4        9.06       10.45     13.84 o 
  -6  20   4      538.55      490.62     27.35 o 
  -5  20   4      316.63      319.40     22.08 o 
  -4  20   4       62.93       48.58     13.04 o 
  -3  20   4      259.86      241.13     18.40 o 
  -2  20   4      124.39      119.58     10.33 o 
  -1  20   4      229.54      211.15     12.37 o 
   0  20   4        3.31       13.46      7.66 o 
   1  20   4      164.75      163.53     11.57 o 
   2  20   4        7.43       15.54      7.64 o 
   3  20   4        0.35       -5.53      8.69 o 
   4  20   4       15.57       13.86     12.34 o 
   5  20   4        2.76       -2.33     11.98 o 
   6  20   4      199.62      208.04     27.39 o 
  -8  21   4      235.06      263.53     25.17 o 
  -7  21   4      100.22      117.39     18.59 o 
  -6  21   4       35.42       46.05     14.47 o 
  -5  21   4      470.26      437.08     25.20 o 
  -4  21   4      251.25      254.20     20.04 o 
  -3  21   4        1.46        3.98     10.50 o 
  -2  21   4      178.31      159.87     13.19 o 
  -1  21   4      163.53      165.99     11.72 o 
   0  21   4        0.30        1.79      7.17 o 
   1  21   4      269.42      251.14     13.74 o 
   2  21   4       13.65       12.57      7.40 o 
   3  21   4       24.01       31.73     10.35 o 
   4  21   4       88.29       86.30     15.70 o 
   5  21   4      216.15      209.37     21.42 o 
  -7  22   4       10.46        6.23     14.41 o 
  -6  22   4      133.99      125.05     21.65 o 
  -5  22   4       64.59       79.02     14.90 o 
  -4  22   4        0.08       -3.65     10.90 o 
  -3  22   4      445.66      388.79     22.90 o 
  -2  22   4      264.83      270.33     15.92 o 
  -1  22   4     1692.65     1667.80     30.77 o 
   0  22   4      665.46      626.59     20.01 o 
   1  22   4        4.07       10.99      7.72 o 
   2  22   4        1.79        3.13      8.68 o 
   3  22   4       69.56       67.27     11.71 o 
   4  22   4       16.90       18.98     13.16 o 
   5  22   4        5.42       12.79     13.13 o 
  -7  23   4      176.61      198.79     21.92 o 
  -6  23   4       44.48       54.22     15.60 o 
  -5  23   4       14.63        3.10     11.23 o 
  -4  23   4       25.12       28.52     12.56 o 
  -3  23   4       89.60       96.43     14.71 o 
  -2  23   4      204.50      189.74     17.31 o 
  -1  23   4      107.15      102.81     10.44 o 
   0  23   4      415.99      379.56     16.53 o 
   1  23   4      478.50      492.13     18.62 o 
   2  23   4      293.98      262.91     17.06 o 
   3  23   4       24.54       32.85     12.44 o 
   4  23   4       18.74       19.00     13.19 o 
   5  23   4       40.67       63.41     15.70 o 
  -7  24   4      164.12      145.90     20.68 o 
  -6  24   4       52.66       63.85     16.34 o 
  -5  24   4       39.24       33.71     13.22 o 
  -4  24   4      264.58      271.85     21.36 o 
  -3  24   4      536.52      554.03     27.54 o 
  -2  24   4       17.05       24.03     11.54 o 
  -1  24   4      181.93      161.40     20.43 o 
   0  24   4     1104.73     1102.28     26.87 o 
   1  24   4      477.11      491.70     19.07 o 
   2  24   4      164.61      164.68     14.95 o 
   3  24   4       99.25       99.05     13.73 o 
   4  24   4       67.46       77.55     16.35 o 
   5  24   4      172.19      193.96     21.80 o 
  -7  25   4      308.01      277.57     25.26 o 
  -6  25   4      495.32      500.30     29.82 o 
  -5  25   4       45.10       39.23     14.23 o 
  -4  25   4        4.77        8.91     12.12 o 
  -3  25   4      569.92      586.58     28.91 o 
  -2  25   4     1538.23     1531.48     43.55 o 
  -1  25   4       97.61      111.83     12.81 o 
   0  25   4       39.62       51.04      9.74 o 
   1  25   4      332.84      284.98     15.72 o 
   2  25   4        1.74        0.88      9.36 o 
   3  25   4       85.85       94.74     16.85 o 
   4  25   4        0.01        1.62     13.16 o 
  -6  26   4        1.31       -3.64     13.14 o 
  -5  26   4        6.53        6.42     12.67 o 
  -4  26   4       24.20       16.91     12.82 o 
  -3  26   4        6.26       24.36     12.63 o 
  -2  26   4      168.27      156.17     17.55 o 
  -1  26   4        2.10        2.64      9.31 o 
   0  26   4        4.96       18.19      9.08 o 
   1  26   4      324.76      276.21     18.06 o 
   2  26   4      101.79      113.06     13.80 o 
   3  26   4      164.96      167.68     19.52 o 
   4  26   4       11.42       18.23     14.56 o 
  -6  27   4       76.79       88.28     17.52 o 
  -5  27   4        1.68       -6.87     12.95 o 
  -4  27   4        0.02        6.46     13.10 o 
  -3  27   4       48.51       59.19     14.69 o 
  -2  27   4       35.07       42.62     13.91 o 
  -1  27   4       22.83       26.36     11.03 o 
   0  27   4       29.17       38.89     10.31 o 
   1  27   4       11.39       19.51     10.54 o 
   2  27   4        9.67       17.65     10.64 o 
   3  27   4        5.56       21.47     13.35 o 
   4  27   4        6.28       16.16     14.50 o 
  -5  28   4       67.46       60.62     16.88 o 
  -4  28   4       49.40       40.53     15.12 o 
  -3  28   4       67.41       94.62     16.44 o 
  -2  28   4      183.03      178.00     19.21 o 
  -1  28   4      201.52      222.63     20.46 o 
   0  28   4      701.30      709.12     24.01 o 
   1  28   4      626.04      612.57     26.10 o 
   2  28   4       69.57      102.75     14.84 o 
   3  28   4        9.81       16.19     14.04 o 
  -5  29   4       89.65       92.00     18.06 o 
  -4  29   4       76.69       76.50     17.22 o 
  -3  29   4      196.28      179.92     20.61 o 
  -2  29   4       47.09       52.44     15.11 o 
  -1  29   4        9.04       16.61     13.84 o 
   0  29   4        6.68        2.93     12.57 o 
   1  29   4        0.78        3.40     12.49 o 
   2  29   4        7.68       -1.06     12.96 o 
   3  29   4        2.02       13.37     14.05 o 
  -4  30   4       57.04       74.76     17.38 o 
  -3  30   4      120.85      147.68     20.09 o 
  -2  30   4      350.86      341.06     25.31 o 
  -1  30   4       27.88       28.00     18.93 o 
   0  30   4        6.43        9.95     13.53 o 
   1  30   4       25.99       17.83     11.92 o 
   2  30   4       92.41       99.59     17.64 o 
  -4  31   4        1.83        5.18     14.70 o 
  -3  31   4      140.70      125.58     19.76 o 
  -2  31   4      209.35      215.07     22.33 o 
  -1  31   4      228.37      253.07     23.78 o 
   0  31   4      173.61      206.15     21.59 o 
   1  31   4      101.56       82.43     15.23 o 
  -3  32   4        6.57        6.26     14.95 o 
  -2  32   4      255.98      280.83     24.90 o 
  -1  32   4      303.62      312.91     32.34 o 
   0  32   4       85.61       85.81     24.03 o 
   1  32   4       63.67       71.30     17.68 o 
 -10   1   5      212.12      261.78     29.48 o 
  -9   1   5       68.60       84.32     21.40 o 
  -8   1   5      113.91      119.02     27.79 o 
  -7   1   5      333.06      338.30     20.22 o 
  -6   1   5      285.11      287.86     12.92 o 
  -5   1   5       26.30       27.81      6.54 o 
  -4   1   5      449.40      442.79     12.16 o 
  -3   1   5      173.31      164.93      8.18 o 
  -2   1   5        0.96        1.57      4.63 o 
  -1   1   5      246.26      272.12      9.28 o 
   0   1   5      458.51      474.57     20.98 o 
   1   1   5       92.25       98.25      7.18 o 
   2   1   5       37.66       26.49      7.37 o 
   3   1   5      691.50      586.26    107.54 o 
   4   1   5      105.49       34.45     21.20 o 
   6   1   5      131.18       68.74     25.93 o 
   7   1   5        5.48       27.61     23.87 o 
 -10   2   5       31.85       47.84     20.34 o 
  -9   2   5       12.71       25.41     18.25 o 
  -8   2   5      210.46      200.59     23.80 o 
  -7   2   5        9.78       18.26     11.26 o 
  -6   2   5      116.05       95.95      9.51 o 
  -5   2   5      449.03      424.83     12.60 o 
  -4   2   5      379.85      347.73     11.16 o 
  -3   2   5      470.42      431.76     52.08 o 
  -2   2   5     1218.31     1188.40     44.49 o 
  -1   2   5      840.20      798.65     14.30 o 
   0   2   5      761.33      769.19     17.04 o 
   1   2   5      996.10      923.22     43.33 o 
   2   2   5      137.02      130.52     10.68 o 
   3   2   5       17.09        0.38     12.67 o 
   4   2   5      149.90      131.97     27.64 o 
   5   2   5      229.40      181.08     32.84 o 
   6   2   5      150.58       96.37     63.53 o 
   7   2   5        9.55       12.48     34.07 o 
 -10   3   5        0.02       -0.49     18.52 o 
  -9   3   5        5.71        8.93     17.09 o 
  -8   3   5       60.69       76.86     41.62 o 
  -7   3   5        8.78       14.73     11.03 o 
  -6   3   5        6.31        7.12      7.25 o 
  -5   3   5     1709.91     1495.54    183.36 o 
  -4   3   5      185.46      197.75      9.25 o 
  -3   3   5      326.15      351.06     13.91 o 
  -2   3   5      136.67      156.61      8.89 o 
  -1   3   5       79.17       62.56     13.63 o 
   0   3   5      464.88      463.19     15.86 o 
   1   3   5      170.52      144.03     10.41 o 
   2   3   5      443.00      444.42     18.91 o 
   3   3   5       94.90       61.04     19.04 o 
   4   3   5        4.85        1.65     12.27 o 
   5   3   5      414.43      354.93     40.35 o 
   6   3   5       48.51       48.06     29.87 o 
   7   3   5        0.58        4.22     34.98 o 
 -10   4   5       65.85       69.82     31.36 o 
  -9   4   5        2.31       10.10     24.05 o 
  -8   4   5       31.90       42.46     13.29 o 
  -7   4   5       20.23       32.98     11.89 o 
  -6   4   5        4.16        7.69      7.25 o 
  -5   4   5     1158.26     1121.75     30.52 o 
  -4   4   5      328.88      302.89     10.74 o 
  -3   4   5      870.38      859.30     93.03 o 
  -2   4   5      168.59      166.73      7.95 o 
  -1   4   5       31.39       40.82      6.93 o 
   0   4   5      318.83      251.96     68.62 o 
   1   4   5      239.05      189.92     35.01 o 
   2   4   5       67.78       29.82     18.41 o 
   3   4   5      313.93      319.99     15.70 o 
   4   4   5       28.70       41.46     14.82 o 
   5   4   5      109.55      106.37     19.03 o 
   6   4   5       17.94        9.84     15.70 o 
 -10   5   5      176.18      192.83     28.68 o 
  -9   5   5      314.54      281.39     41.79 o 
  -8   5   5      668.90      674.62     34.83 o 
  -7   5   5      164.27      140.03     15.73 o 
  -6   5   5      145.12      119.24     34.41 o 
  -5   5   5      562.87      566.32     16.42 o 
  -4   5   5     3446.60     3518.09     60.60 o 
  -3   5   5      164.49      135.98     10.32 o 
  -2   5   5      265.64      250.40      9.21 o 
  -1   5   5      887.82      885.91     18.53 o 
   0   5   5      200.71      202.57     11.48 o 
   1   5   5       36.94       29.12      6.85 o 
   2   5   5      135.79      127.93     11.19 o 
   3   5   5       92.40       84.18     10.57 o 
   4   5   5      479.59      471.06     29.37 o 
   5   5   5      222.69      197.44     23.08 o 
   6   5   5       39.22       26.69     17.40 o 
   7   5   5       62.08       55.26     27.46 o 
 -10   6   5        1.42        1.48     20.14 o 
  -9   6   5       13.90       25.33     18.57 o 
  -8   6   5      122.51      111.52     16.01 o 
  -7   6   5       36.59       49.65     10.90 o 
  -6   6   5       62.56       49.57     10.41 o 
  -5   6   5      245.79      233.21     11.89 o 
  -4   6   5       46.72       56.67      6.93 o 
  -3   6   5        0.13        0.71      5.40 o 
  -2   6   5     1856.71     1799.90     26.60 o 
  -1   6   5      414.93      445.37     15.48 o 
   0   6   5      681.94      715.40     17.45 o 
   1   6   5      585.15      543.11     17.94 o 
   2   6   5      594.86      582.16     19.43 o 
   3   6   5      123.51      133.21     12.12 o 
   4   6   5       32.41       55.93     16.07 o 
   5   6   5      191.20      166.84     22.06 o 
   6   6   5      160.97      160.50     23.75 o 
   7   6   5       34.71       35.33     18.31 o 
  -9   7   5       26.59       21.56     18.64 o 
  -8   7   5        4.75       16.47     12.58 o 
  -7   7   5       34.01       25.12      9.96 o 
  -6   7   5       36.21       34.02     10.01 o 
  -5   7   5       70.56       80.00      9.14 o 
  -4   7   5       28.06       21.80      6.20 o 
  -3   7   5       15.85       11.74      5.72 o 
  -2   7   5       16.25       16.69      6.46 o 
  -1   7   5      322.43      341.97     14.13 o 
   0   7   5        2.65       10.49      6.21 o 
   1   7   5      985.34     1017.71     24.01 o 
   2   7   5        0.06       -0.51      7.69 o 
   3   7   5      171.21      166.22     13.09 o 
   4   7   5        0.93       -0.15      8.32 o 
   5   7   5      166.07      155.57     21.35 o 
   6   7   5       15.24       11.28     17.08 o 
   7   7   5       18.01       20.40     17.91 o 
  -9   8   5        1.50        3.52     18.49 o 
  -8   8   5       35.28       42.74     13.92 o 
  -7   8   5       53.55       60.59     11.68 o 
  -6   8   5        1.70        0.62      8.79 o 
  -5   8   5      791.18      731.95     22.59 o 
  -4   8   5      160.70      136.47     19.27 o 
  -3   8   5      513.65      574.62     37.91 o 
  -2   8   5      455.97      433.56     14.89 o 
  -1   8   5      247.72      217.63     10.76 o 
   0   8   5      110.63       91.28      8.54 o 
   1   8   5     1361.52     1396.61     28.23 o 
   2   8   5      229.92      227.36     13.72 o 
   3   8   5      362.12      370.45     17.35 o 
   4   8   5       34.14       31.25      9.69 o 
   5   8   5      143.80      127.32     20.15 o 
   6   8   5       92.56       80.36     20.59 o 
   7   8   5        8.04        0.97     17.55 o 
  -9   9   5      146.51      156.89     19.89 o 
  -8   9   5      441.65      420.41     25.16 o 
  -7   9   5        0.82        4.35     10.10 o 
  -6   9   5       40.62       26.76      9.74 o 
  -5   9   5     1811.97     1689.05     43.06 o 
  -4   9   5      431.62      404.09     40.92 o 
  -3   9   5     3579.59     3628.87     74.60 o 
  -2   9   5      524.03      498.61     16.84 o 
  -1   9   5        1.90        7.39      6.06 o 
   0   9   5       60.41       55.20      8.88 o 
   1   9   5      310.45      296.70     14.59 o 
   2   9   5        3.03        5.41      7.99 o 
   3   9   5       94.43       97.03     11.38 o 
   4   9   5        5.39       10.59      8.95 o 
   5   9   5        6.13       22.20     15.69 o 
   6   9   5       28.14       17.94     22.00 o 
   7   9   5       24.08       23.16     18.76 o 
  -9  10   5       59.54       79.65     17.35 o 
  -8  10   5        1.64        2.15     12.45 o 
  -7  10   5      127.84      137.30     14.28 o 
  -6  10   5       29.32       12.42      9.66 o 
  -5  10   5        0.06        1.55      8.95 o 
  -4  10   5      101.80      105.12      8.27 o 
  -3  10   5      167.37      153.75      8.82 o 
  -2  10   5       95.35       96.86      8.40 o 
  -1  10   5       43.10       54.24      8.79 o 
   0  10   5      138.04      143.81     11.31 o 
   1  10   5       20.71       14.34      7.81 o 
   2  10   5       72.09       80.15     10.26 o 
   3  10   5      190.46      197.25     14.06 o 
   4  10   5      430.76      448.59     19.99 o 
   5  10   5       37.40       37.29     16.08 o 
   6  10   5       44.18       51.42     17.86 o 
  -9  11   5       25.17       19.70     14.78 o 
  -8  11   5      117.37      109.03     17.05 o 
  -7  11   5       64.60       50.65     11.91 o 
  -6  11   5      116.14      113.50     12.88 o 
  -5  11   5      528.02      495.50     19.62 o 
  -4  11   5      247.77      235.94     11.68 o 
  -3  11   5      359.94      339.13     12.45 o 
  -2  11   5      645.76      615.04     16.65 o 
  -1  11   5        0.69       -3.03      7.05 o 
   0  11   5       87.56       70.64      9.48 o 
   1  11   5       53.26       55.46      9.11 o 
   2  11   5       17.11       23.55      8.66 o 
   3  11   5        1.21        1.67      8.34 o 
   4  11   5       67.15       79.56     11.79 o 
   5  11   5       12.85        3.28     14.30 o 
   6  11   5        5.15       -9.50     15.04 o 
  -9  12   5        3.58        8.54     14.17 o 
  -8  12   5       98.75       93.67     16.32 o 
  -7  12   5       50.30       41.40     11.32 o 
  -6  12   5       61.83       48.86     11.09 o 
  -5  12   5        4.17       -1.47      8.76 o 
  -4  12   5       44.88       45.80      8.02 o 
  -3  12   5      597.49      565.40     19.51 o 
  -2  12   5     1202.33     1170.03     26.16 o 
  -1  12   5      574.71      531.12     18.34 o 
   0  12   5      375.34      330.53     15.47 o 
   1  12   5      878.44      875.03     23.99 o 
   2  12   5      152.81      160.24     12.54 o 
   3  12   5      271.07      280.62     16.18 o 
   4  12   5      589.73      623.06     23.32 o 
   5  12   5       78.21       94.52     18.79 o 
   6  12   5       25.22       34.07     16.90 o 
  -9  13   5      226.93      266.28     24.11 o 
  -8  13   5      342.04      388.99     29.00 o 
  -7  13   5      210.38      248.15     17.67 o 
  -6  13   5       13.98        4.10      9.84 o 
  -5  13   5      220.65      203.02     14.55 o 
  -4  13   5      426.69      405.47     17.64 o 
  -3  13   5      251.54      244.12     13.72 o 
  -2  13   5        4.79       14.48      8.40 o 
  -1  13   5       35.48       32.51      8.48 o 
   0  13   5       41.50       25.93      8.55 o 
   1  13   5      171.64      163.97     12.56 o 
   2  13   5      180.74      143.71     12.19 o 
   3  13   5        0.20       -3.73      8.40 o 
   4  13   5       23.34       47.64     10.99 o 
   5  13   5       53.20       42.75     11.65 o 
   6  13   5       10.83        6.78     16.75 o 
  -9  14   5        6.32        2.33     15.10 o 
  -8  14   5       11.61       26.22     12.20 o 
  -7  14   5        4.09        8.79     10.80 o 
  -6  14   5      172.24      175.79     15.15 o 
  -5  14   5      174.14      159.60     16.27 o 
  -4  14   5        3.68       -0.64      9.82 o 
  -3  14   5       29.78       31.79      8.95 o 
  -2  14   5      932.99      906.04     23.90 o 
  -1  14   5      165.64      151.73     11.89 o 
   0  14   5      256.22      224.48     13.86 o 
   1  14   5       27.34       23.70      8.59 o 
   2  14   5       57.58       53.45      9.86 o 
   3  14   5       23.80       17.68      9.21 o 
   4  14   5       26.45       30.75     12.03 o 
   5  14   5        1.93       -6.23     11.62 o 
   6  14   5        6.21       -2.44     16.69 o 
  -9  15   5       59.01       66.04     17.99 o 
  -8  15   5      201.20      205.65     18.37 o 
  -7  15   5      103.03      123.70     14.79 o 
  -6  15   5        9.40        0.44     11.55 o 
  -5  15   5      803.56      785.96     30.25 o 
  -4  15   5      140.36      126.92     14.69 o 
  -3  15   5       89.66       70.48     10.40 o 
  -2  15   5      116.92      119.13     11.67 o 
  -1  15   5      128.01      113.31     11.36 o 
   0  15   5      117.82      117.52     11.40 o 
   1  15   5       15.15       19.33      8.41 o 
   2  15   5       16.54       22.80      8.88 o 
   3  15   5        0.33        7.61      8.77 o 
   4  15   5       11.37       20.49     12.18 o 
   5  15   5       68.64       56.95     14.93 o 
   6  15   5       20.37       21.28     17.92 o 
  -8  16   5       90.97      120.85     16.04 o 
  -7  16   5      200.39      191.43     17.13 o 
  -6  16   5      213.39      211.52     19.36 o 
  -5  16   5       84.27       81.08     14.20 o 
  -4  16   5        5.94        4.85     10.41 o 
  -3  16   5       14.43        8.18      8.48 o 
  -2  16   5     3424.15     3408.34     57.79 o 
  -1  16   5      205.98      206.93     13.80 o 
   0  16   5      671.40      648.23     21.73 o 
   1  16   5       44.12       48.50      9.79 o 
   2  16   5      804.51      802.50     25.09 o 
   3  16   5        0.21        4.84      9.16 o 
   4  16   5        3.15        4.10     10.28 o 
   5  16   5      187.27      191.20     20.42 o 
   6  16   5       88.85      116.31     23.54 o 
  -8  17   5        2.99       -3.68     12.27 o 
  -7  17   5       61.76       66.57     15.38 o 
  -6  17   5      164.32      138.56     17.18 o 
  -5  17   5       89.47       85.92     14.80 o 
  -4  17   5      518.65      517.78     25.23 o 
  -3  17   5      432.52      385.66     24.33 o 
  -2  17   5      564.09      522.69     19.73 o 
  -1  17   5        3.21       -6.45      7.97 o 
   0  17   5       96.76       88.03     10.87 o 
   1  17   5      123.13      122.91     11.90 o 
   2  17   5      227.62      228.84     15.08 o 
   3  17   5        3.21        9.54      9.42 o 
   4  17   5       61.72       68.58     12.56 o 
   5  17   5        8.33       10.43     13.57 o 
   6  17   5        0.76        9.94     17.71 o 
  -8  18   5      147.46      153.07     17.98 o 
  -7  18   5        3.18       18.35     13.99 o 
  -6  18   5       80.66       74.10     15.24 o 
  -5  18   5       30.02       28.37     12.54 o 
  -4  18   5        0.01       -6.66     10.07 o 
  -3  18   5      204.54      208.12     17.57 o 
  -2  18   5      551.82      499.03     19.65 o 
  -1  18   5       95.50       82.78     10.98 o 
   0  18   5       45.41       50.81      9.66 o 
   1  18   5       64.84       56.94     10.04 o 
   2  18   5       60.08       75.65     11.27 o 
   3  18   5       17.74       23.42     10.57 o 
   4  18   5       37.00       45.49     12.50 o 
   5  18   5        4.33        2.00     12.95 o 
  -8  19   5      198.85      205.71     22.94 o 
  -7  19   5      391.90      427.06     27.32 o 
  -6  19   5      108.16      137.55     17.87 o 
  -5  19   5      392.36      326.83     22.73 o 
  -4  19   5      667.38      667.08     29.16 o 
  -3  19   5      193.12      198.50     17.53 o 
  -2  19   5      174.90      181.26     13.80 o 
  -1  19   5       44.03       52.96     10.00 o 
   0  19   5       23.99       30.92      9.28 o 
   1  19   5        0.35        4.53      8.19 o 
   2  19   5      725.09      702.20     22.14 o 
   3  19   5        0.74        0.27      9.82 o 
   4  19   5       15.63       15.32     11.55 o 
   5  19   5        3.30        1.18     13.21 o 
  -8  20   5      159.98      156.78     21.53 o 
  -7  20   5       18.10       27.61     14.81 o 
  -6  20   5      266.07      223.86     21.23 o 
  -5  20   5       31.63       25.94     13.06 o 
  -4  20   5       84.37       96.32     15.20 o 
  -3  20   5       13.32        9.77     10.91 o 
  -2  20   5       17.00       17.43      9.03 o 
  -1  20   5      246.04      255.58     15.84 o 
   0  20   5      681.18      676.36     23.73 o 
   1  20   5      527.46      493.78     18.82 o 
   2  20   5       22.79       24.10      8.65 o 
   3  20   5        2.17        2.44      9.91 o 
   4  20   5        9.61        7.68     13.19 o 
   5  20   5       18.86       11.11     13.80 o 
  -7  21   5        0.81      -11.86     13.91 o 
  -6  21   5      146.31      135.58     18.70 o 
  -5  21   5        8.79        5.10     12.27 o 
  -4  21   5        0.00       -0.40     11.05 o 
  -3  21   5       31.36       34.01     12.88 o 
  -2  21   5        6.93        9.83      9.03 o 
  -1  21   5       78.22       76.04     10.06 o 
   0  21   5      276.81      277.05     14.95 o 
   1  21   5      714.20      681.33     21.98 o 
   2  21   5        2.56        0.30      8.10 o 
   3  21   5       74.85       64.67     12.45 o 
   4  21   5        4.28       10.04     13.19 o 
   5  21   5       12.31       15.41     13.91 o 
  -7  22   5       72.97       87.39     18.39 o 
  -6  22   5       14.62        5.73     13.74 o 
  -5  22   5      224.40      193.66     19.50 o 
  -4  22   5       58.58       75.88     14.91 o 
  -3  22   5      246.42      262.37     20.22 o 
  -2  22   5      205.43      225.88     18.88 o 
  -1  22   5       47.64       55.63      9.77 o 
   0  22   5      144.88      145.04     12.34 o 
   1  22   5      501.00      505.38     19.65 o 
   2  22   5      142.36      157.45     15.13 o 
   3  22   5       41.07       49.55     11.90 o 
   4  22   5        0.19        5.56     13.22 o 
  -7  23   5      157.84      156.21     21.25 o 
  -6  23   5      302.23      273.23     23.87 o 
  -5  23   5      155.71      169.48     19.09 o 
  -4  23   5      112.30       96.17     16.08 o 
  -3  23   5       65.56       56.52     13.65 o 
  -2  23   5      118.43      135.71     16.57 o 
  -1  23   5       17.74       22.59      8.82 o 
   0  23   5       93.05       94.21     11.02 o 
   1  23   5      111.61       97.55     11.34 o 
   2  23   5       13.17       17.58     10.26 o 
   3  23   5       21.08       21.58     11.20 o 
   4  23   5        9.79        6.34     13.90 o 
  -7  24   5       30.06       44.93     17.03 o 
  -6  24   5       32.00       26.46     15.02 o 
  -5  24   5        0.01       -4.75     12.43 o 
  -4  24   5       63.78       45.39     14.35 o 
  -3  24   5      173.35      183.47     18.60 o 
  -2  24   5       28.58       28.13     12.73 o 
  -1  24   5       64.50       66.95     10.40 o 
   0  24   5        2.10       -1.22      8.25 o 
   1  24   5      207.36      224.94     14.74 o 
   2  24   5       99.93      118.03     14.33 o 
   3  24   5      162.50      168.21     16.57 o 
   4  24   5      144.32      163.36     20.60 o 
  -6  25   5      164.17      145.70     19.99 o 
  -5  25   5       27.13       20.80     13.94 o 
  -4  25   5       50.76       55.68     14.70 o 
  -3  25   5       11.91       11.85     12.65 o 
  -2  25   5        3.49        7.42     12.41 o 
  -1  25   5       65.72       71.30     12.50 o 
   0  25   5        0.74        2.50      8.56 o 
   1  25   5       18.84       20.96      9.26 o 
   2  25   5       21.14       25.83     11.23 o 
   3  25   5       35.54       40.64     14.92 o 
  -6  26   5        1.25       12.42     14.89 o 
  -5  26   5       99.99       99.50     17.87 o 
  -4  26   5       19.45       17.86     13.72 o 
  -3  26   5      193.77      192.36     19.86 o 
  -2  26   5      304.87      344.33     24.33 o 
  -1  26   5       40.11       55.87     12.15 o 
   0  26   5       29.35       31.63      9.67 o 
   1  26   5      458.48      451.74     22.87 o 
   2  26   5      442.83      424.04     23.10 o 
   3  26   5      298.19      308.00     25.52 o 
  -5  27   5      155.18      160.38     20.65 o 
  -4  27   5      251.21      253.09     23.13 o 
  -3  27   5        0.59        1.41     13.16 o 
  -2  27   5      311.71      322.23     24.27 o 
  -1  27   5      208.66      240.30     21.33 o 
   0  27   5      123.16      119.46     13.02 o 
   1  27   5      130.89      122.23     14.63 o 
   2  27   5      115.35       92.94     14.45 o 
   3  27   5      113.26      129.34     19.21 o 
  -5  28   5       53.04       64.16     16.67 o 
  -4  28   5       17.56       21.31     14.89 o 
  -3  28   5        0.00       -2.38     13.05 o 
  -2  28   5       31.66       41.18     15.53 o 
  -1  28   5       32.67       56.42     15.95 o 
   0  28   5       64.27       46.14     12.87 o 
   1  28   5       65.67       60.96     13.32 o 
   2  28   5        5.57       12.51     11.93 o 
  -4  29   5        0.12        1.63     14.25 o 
  -3  29   5        4.66       23.22     14.35 o 
  -2  29   5      111.02      148.23     20.23 o 
  -1  29   5       89.72       86.17     17.54 o 
   0  29   5      196.96      202.11     21.33 o 
   1  29   5        0.14        5.89     11.76 o 
   2  29   5        3.19       11.85     14.26 o 
  -4  30   5       88.26       96.86     19.44 o 
  -3  30   5      175.36      163.55     21.51 o 
  -2  30   5       47.23       71.95     17.99 o 
  -1  30   5      197.46      247.49     23.56 o 
   0  30   5        4.80        2.94     14.23 o 
   1  30   5      357.99      375.87     23.72 o 
  -2  31   5       13.08       24.25     16.69 o 
  -1  31   5       29.35       42.27     16.93 o 
   0  31   5       12.62       37.08     20.18 o 
  -9   0   6       48.87       83.84     29.56 o 
  -8   0   6      137.69      176.62     33.96 o 
  -7   0   6      174.41      164.92     34.87 o 
  -6   0   6        7.58        1.07     10.86 o 
  -5   0   6      473.73      424.69     19.05 o 
  -4   0   6     1705.86     1721.16     34.57 o 
  -3   0   6     1699.32     1711.19     42.68 o 
  -2   0   6       19.87       25.25      8.99 o 
  -1   0   6      415.57      403.12     17.06 o 
   0   0   6      751.06      797.74     22.71 o 
   1   0   6      129.83      123.45     12.06 o 
   2   0   6      904.16      885.11     53.16 o 
   3   0   6       77.07       65.64     25.64 o 
   5   0   6       17.51       18.98     27.86 o 
   6   0   6      159.85      139.35     37.52 o 
  -9   1   6       19.23       31.56     20.02 o 
  -8   1   6       32.69       38.81     18.63 o 
  -7   1   6      772.03      772.39     29.38 o 
  -6   1   6       41.30       46.80      9.47 o 
  -5   1   6        3.87       -4.98      5.28 o 
  -4   1   6        4.18        9.22      6.39 o 
  -3   1   6      926.63      904.94     52.67 o 
  -2   1   6       49.55       57.93      6.98 o 
  -1   1   6        8.94       11.59      6.01 o 
   0   1   6       53.21       55.39      8.09 o 
   1   1   6       13.48       15.77      7.38 o 
   2   1   6       77.62       80.02     11.55 o 
   3   1   6       11.58       -4.54     11.12 o 
   4   1   6       15.82       27.66     18.13 o 
   5   1   6       79.12       72.22     22.20 o 
   6   1   6        0.10      -11.90     21.91 o 
  -9   2   6        2.72       25.55     19.92 o 
  -8   2   6      145.48      179.58     24.30 o 
  -7   2   6        0.03        0.62     10.78 o 
  -6   2   6       64.30       76.45      9.20 o 
  -5   2   6       14.47        9.71      6.52 o 
  -4   2   6        1.06       -4.54      5.58 o 
  -3   2   6      158.37      147.93      8.97 o 
  -2   2   6      275.87      264.17     10.46 o 
  -1   2   6        0.59       -5.54      6.54 o 
   0   2   6      135.27      176.24     10.91 o 
   1   2   6       11.66       17.81      7.61 o 
   2   2   6       53.05       37.96      8.40 o 
   3   2   6       23.49       42.99     13.13 o 
   4   2   6       43.06       54.11     19.29 o 
   5   2   6      154.73       91.56     31.45 o 
   6   2   6        0.40        2.05     22.52 o 
  -9   3   6      790.25      805.88     44.82 o 
  -8   3   6      259.38      272.56     27.68 o 
  -7   3   6      137.02      143.06     16.86 o 
  -6   3   6      685.15      652.95     19.05 o 
  -5   3   6       61.45       70.33      8.09 o 
  -4   3   6      488.47      400.86     31.61 o 
  -3   3   6      188.71      181.78      9.57 o 
  -2   3   6       41.36       34.44      5.89 o 
  -1   3   6      466.81      460.29     15.16 o 
   0   3   6      435.81      439.76     15.18 o 
   1   3   6      264.11      247.61     13.87 o 
   2   3   6       10.56       16.02      7.96 o 
   3   3   6      147.43      145.68     39.42 o 
   4   3   6      409.37      333.68     41.09 o 
   5   3   6      124.50       94.18     44.00 o 
   6   3   6      131.32       58.57     29.41 o 
  -9   4   6        9.81       17.93     18.33 o 
  -8   4   6       24.63        8.88     15.01 o 
  -7   4   6       79.83       67.74     13.68 o 
  -6   4   6      316.23      264.78     46.78 o 
  -5   4   6      368.48      360.38     12.89 o 
  -4   4   6      371.76      315.97     35.18 o 
  -3   4   6      582.33      615.58     14.99 o 
  -2   4   6       18.61       20.47      6.30 o 
  -1   4   6      650.70      515.11     79.53 o 
   0   4   6      553.70      517.89     16.41 o 
   1   4   6      179.51      178.16     12.73 o 
   2   4   6      212.28      223.06     16.06 o 
   3   4   6       52.85       52.91     14.19 o 
   4   4   6        7.67       24.63     26.00 o 
   5   4   6      185.35      130.55     34.80 o 
   6   4   6      169.13       99.63     55.12 o 
  -9   5   6        2.84       -7.76     17.68 o 
  -8   5   6        1.66        1.17     12.94 o 
  -7   5   6       10.07       12.98     11.62 o 
  -6   5   6      107.46       88.16     12.52 o 
  -5   5   6      198.96      238.25     12.55 o 
  -4   5   6     1286.09     1293.13     21.44 o 
  -3   5   6        0.25        2.21      6.19 o 
  -2   5   6      215.63      212.02     11.58 o 
  -1   5   6      180.40      167.83     10.71 o 
   0   5   6       20.44       16.81      6.84 o 
   1   5   6       62.73       51.39      8.80 o 
   2   5   6      618.42      455.36    114.60 o 
   3   5   6       29.64       11.10     10.49 o 
   4   5   6      118.33      110.66     30.06 o 
   5   5   6       78.05       81.22     31.02 o 
   6   5   6       68.43       59.27     34.12 o 
  -9   6   6      269.16      287.37     30.47 o 
  -8   6   6        1.71        6.48     12.55 o 
  -7   6   6        9.71       12.78     11.90 o 
  -6   6   6      151.29      173.05     13.97 o 
  -5   6   6      536.84      477.28     16.27 o 
  -4   6   6      741.48      692.42     16.38 o 
  -3   6   6     1121.28     1087.42     19.28 o 
  -2   6   6       99.91       95.63      9.45 o 
  -1   6   6      391.39      385.06     14.73 o 
   0   6   6       43.56       42.87      8.30 o 
   1   6   6        2.99       -0.26      7.27 o 
   2   6   6      528.70      462.19     52.30 o 
   3   6   6      650.21      659.88     23.24 o 
   4   6   6      201.42      211.03     23.75 o 
   5   6   6       31.57       36.00     16.63 o 
   6   6   6      106.16       89.17     35.74 o 
  -9   7   6      129.80      132.75     24.00 o 
  -8   7   6      584.19      534.99     28.06 o 
  -7   7   6      772.26      692.81     42.03 o 
  -6   7   6       10.65       -0.48      9.47 o 
  -5   7   6        7.05       11.70      7.55 o 
  -4   7   6      299.47      278.66     11.62 o 
  -3   7   6      347.18      346.11     12.03 o 
  -2   7   6     1045.82     1014.19     21.92 o 
  -1   7   6     1501.14     1515.51     30.03 o 
   0   7   6        1.26        4.68      7.97 o 
   1   7   6       98.69       97.68     11.06 o 
   2   7   6       13.17       14.89      8.63 o 
   3   7   6      241.03      238.47     15.82 o 
   4   7   6       13.67       17.91     11.76 o 
   5   7   6      190.91      194.46     37.19 o 
   6   7   6      100.19       86.20     36.15 o 
  -9   8   6       54.60       35.94     20.58 o 
  -8   8   6        3.14        2.23     12.79 o 
  -7   8   6       23.68       32.76     11.54 o 
  -6   8   6       90.85       99.08     12.20 o 
  -5   8   6       38.77       50.40      8.62 o 
  -4   8   6       54.59       54.70      7.99 o 
  -3   8   6        0.02        3.77      6.10 o 
  -2   8   6      369.39      356.84     15.91 o 
  -1   8   6       98.42      108.05     11.08 o 
   0   8   6      142.88      137.85     10.59 o 
   1   8   6      524.87      524.84     19.71 o 
   2   8   6      368.38      381.42     17.90 o 
   3   8   6      105.53      101.47     12.41 o 
   4   8   6       65.07       59.73     11.63 o 
   5   8   6      402.35      433.25     32.45 o 
   6   8   6       30.30       40.81     24.87 o 
  -9   9   6       11.25       -9.75     14.39 o 
  -8   9   6        5.24       21.16     13.31 o 
  -7   9   6       70.29       76.72     12.89 o 
  -6   9   6      130.27      134.81     13.52 o 
  -5   9   6        0.03       -1.62      8.32 o 
  -4   9   6      227.71      225.32     11.11 o 
  -3   9   6      193.84      170.31     26.35 o 
  -2   9   6       12.81       11.38      7.41 o 
  -1   9   6       31.18       32.49      8.90 o 
   0   9   6      333.80      317.43     15.92 o 
   1   9   6      345.89      352.93     16.81 o 
   2   9   6        7.17        7.75      8.60 o 
   3   9   6       75.71       89.46     12.23 o 
   4   9   6        8.07        3.84      9.88 o 
   5   9   6        7.13        4.79     16.00 o 
   6   9   6        3.83       -7.19     20.47 o 
  -9  10   6       48.41       71.13     17.34 o 
  -8  10   6        3.52        0.92     12.98 o 
  -7  10   6        1.79        7.96     10.90 o 
  -6  10   6        6.00        8.19      9.97 o 
  -5  10   6      101.61       56.51     14.94 o 
  -4  10   6      153.73      151.65     10.86 o 
  -3  10   6       46.38       51.63      8.43 o 
  -2  10   6      519.95      516.96     18.95 o 
  -1  10   6      905.46      868.38     21.43 o 
   0  10   6      235.78      223.68     14.20 o 
   1  10   6      292.48      277.36     15.46 o 
   2  10   6       12.68       17.09      9.32 o 
   3  10   6        3.51        3.02      9.09 o 
   4  10   6      699.81      736.43     26.59 o 
   5  10   6      305.85      355.45     31.75 o 
   6  10   6       27.03       19.62     24.12 o 
  -9  11   6       97.64      110.89     18.79 o 
  -8  11   6      168.63      181.68     19.82 o 
  -7  11   6     1350.09     1334.61     34.73 o 
  -6  11   6       54.17      103.07     12.91 o 
  -5  11   6        8.16        1.33      8.21 o 
  -4  11   6      173.82      168.47     11.33 o 
  -3  11   6      419.89      386.85     14.96 o 
  -2  11   6     1115.97     1078.29     26.62 o 
  -1  11   6       44.02       43.20      9.54 o 
   0  11   6      126.40      100.52     11.35 o 
   1  11   6      238.32      252.08     15.08 o 
   2  11   6      218.70      221.56     19.73 o 
   3  11   6       32.87       42.11     10.82 o 
   4  11   6        0.52        7.12     10.11 o 
   5  11   6       19.01       21.89     16.67 o 
   6  11   6        0.04       -0.41     17.20 o 
  -9  12   6        4.12        1.26     14.65 o 
  -8  12   6        7.24       23.14     14.02 o 
  -7  12   6       28.32       41.87     12.50 o 
  -6  12   6       67.78       51.59     11.51 o 
  -5  12   6       84.54       94.58     11.81 o 
  -4  12   6        1.02       -1.61      7.96 o 
  -3  12   6       56.92       62.37      9.01 o 
  -2  12   6      261.19      230.22     16.83 o 
  -1  12   6      396.50      382.51     17.46 o 
   0  12   6      209.72      232.31     14.76 o 
   1  12   6        2.08       -2.78      7.93 o 
   2  12   6      560.95      491.27     20.71 o 
   3  12   6       30.25       31.44     10.44 o 
   4  12   6        4.88        5.54     10.43 o 
   5  12   6       13.35       17.26     16.73 o 
  -9  13   6       29.53       35.94     16.65 o 
  -8  13   6        3.23       16.05     13.70 o 
  -7  13   6      259.89      243.34     18.00 o 
  -6  13   6       16.28       16.88     10.52 o 
  -5  13   6       13.53       13.61      9.53 o 
  -4  13   6       70.23       67.97     12.70 o 
  -3  13   6      222.20      202.09     23.03 o 
  -2  13   6     1165.38     1101.11     27.48 o 
  -1  13   6      836.91      851.98     24.76 o 
   0  13   6        0.30       -0.04      8.01 o 
   1  13   6        0.00        5.29      8.12 o 
   2  13   6       12.63       17.55      9.16 o 
   3  13   6       73.97       87.93     12.56 o 
   4  13   6       63.94       65.54     12.67 o 
   5  13   6      176.11      192.42     25.00 o 
  -8  14   6       84.99      123.28     16.14 o 
  -7  14   6      115.76      115.38     14.82 o 
  -6  14   6      582.54      573.33     23.78 o 
  -5  14   6       12.82       14.45     11.65 o 
  -4  14   6      401.82      369.41     21.90 o 
  -3  14   6       18.98       21.03      9.70 o 
  -2  14   6      686.62      715.57     22.96 o 
  -1  14   6      763.56      767.16     24.00 o 
   0  14   6      477.94      456.98     19.54 o 
   1  14   6      248.84      258.36     15.87 o 
   2  14   6      596.10      626.06     23.49 o 
   3  14   6      301.01      334.05     19.10 o 
   4  14   6       24.33       23.94     13.21 o 
   5  14   6      292.88      291.37     28.95 o 
  -8  15   6      192.27      206.56     18.84 o 
  -7  15   6      196.74      214.59     17.84 o 
  -6  15   6      490.24      490.47     22.59 o 
  -5  15   6       27.45       39.71     12.91 o 
  -4  15   6      169.42      155.42     16.38 o 
  -3  15   6      205.33      191.76     16.92 o 
  -2  15   6        1.86        6.72      8.47 o 
  -1  15   6       21.60       21.18      8.93 o 
   0  15   6        5.62        6.39      8.81 o 
   1  15   6      269.77      232.44     15.46 o 
   2  15   6        0.28        5.27      9.00 o 
   3  15   6      348.95      364.77     19.94 o 
   4  15   6        9.27        3.89     12.94 o 
   5  15   6       34.40       27.97     14.62 o 
  -8  16   6        6.29       19.54     13.57 o 
  -7  16   6       49.47       37.95     15.08 o 
  -6  16   6       58.41       39.61     14.08 o 
  -5  16   6      129.71      127.82     16.42 o 
  -4  16   6        7.41       16.29     11.32 o 
  -3  16   6      257.66      262.14     19.57 o 
  -2  16   6        4.66        3.34      8.41 o 
  -1  16   6      140.45      154.52     13.22 o 
   0  16   6        1.04       -0.49      8.52 o 
   1  16   6       59.89       79.83     11.44 o 
   2  16   6        0.39        2.74      8.61 o 
   3  16   6        5.88       15.59     10.64 o 
   4  16   6      158.80      163.23     19.64 o 
   5  16   6       64.35       41.33     15.65 o 
  -8  17   6       73.82       67.61     15.45 o 
  -7  17   6      499.27      509.84     29.10 o 
  -6  17   6      349.77      399.00     25.37 o 
  -5  17   6       87.63       75.71     14.79 o 
  -4  17   6      461.26      462.27     25.28 o 
  -3  17   6      190.12      201.19     17.93 o 
  -2  17   6        2.96        1.99      8.72 o 
  -1  17   6       21.05       16.71      9.10 o 
   0  17   6      243.26      236.04     15.78 o 
   1  17   6        0.36       -6.59      8.41 o 
   2  17   6        9.93       10.80      9.45 o 
   3  17   6      115.92      116.05     14.21 o 
   4  17   6       60.67       72.89     18.65 o 
   5  17   6      109.91      112.03     19.19 o 
  -8  18   6       16.73       11.46     15.99 o 
  -7  18   6       15.06       20.65     14.12 o 
  -6  18   6      393.67      381.25     25.41 o 
  -5  18   6      355.16      321.61     23.24 o 
  -4  18   6       81.82       97.55     15.53 o 
  -3  18   6      158.86      139.53     16.33 o 
  -2  18   6        5.82       11.17      8.86 o 
  -1  18   6      175.39      185.38     14.47 o 
   0  18   6     1163.05     1110.73     31.43 o 
   1  18   6      177.19      179.12     14.68 o 
   2  18   6      146.78      169.09     14.90 o 
   3  18   6        2.73        9.57     13.14 o 
   4  18   6       83.37       70.26     14.66 o 
  -7  19   6      256.94      245.34     23.08 o 
  -6  19   6      148.39      146.93     19.01 o 
  -5  19   6      648.00      619.15     30.44 o 
  -4  19   6      219.90      204.42     19.25 o 
  -3  19   6      140.13      136.49     16.62 o 
  -2  19   6      109.49       85.97     11.79 o 
  -1  19   6       33.33       34.56      9.90 o 
   0  19   6      233.97      234.48     16.01 o 
   1  19   6       65.02       67.92     11.43 o 
   2  19   6      378.34      360.50     19.84 o 
   3  19   6       78.75       92.86     16.53 o 
   4  19   6       44.34       38.15     13.46 o 
  -7  20   6       40.87       49.83     16.73 o 
  -6  20   6       56.39       59.23     15.43 o 
  -5  20   6       47.72       45.34     14.21 o 
  -4  20   6      485.12      415.30     25.59 o 
  -3  20   6      162.56      161.38     17.82 o 
  -2  20   6        8.75       -0.64      8.91 o 
  -1  20   6      699.16      687.18     25.05 o 
   0  20   6       68.09       96.09     12.26 o 
   1  20   6       35.70       27.88     10.32 o 
   2  20   6       80.24       99.47     13.13 o 
   3  20   6      333.10      354.39     21.79 o 
   4  20   6       42.41       66.27     17.07 o 
  -7  21   6      543.30      527.50     32.13 o 
  -6  21   6      536.44      562.51     31.31 o 
  -5  21   6       71.85      101.10     16.77 o 
  -4  21   6      105.62      101.24     16.31 o 
  -3  21   6      519.07      505.34     27.33 o 
  -2  21   6      137.41      140.85     16.89 o 
  -1  21   6       47.09       28.38     10.42 o 
   0  21   6       30.87       45.58     10.74 o 
   1  21   6       31.80       23.75     10.38 o 
   2  21   6       62.41       57.04     12.36 o 
   3  21   6       30.95       32.39     12.54 o 
   4  21   6        2.06       -0.19     14.15 o 
  -7  22   6       13.41       12.28     15.25 o 
  -6  22   6       40.24       48.82     15.91 o 
  -5  22   6       64.37       55.49     15.08 o 
  -4  22   6      105.76      111.50     16.91 o 
  -3  22   6      273.94      273.72     23.34 o 
  -2  22   6        2.08      -10.90     10.90 o 
  -1  22   6       27.61       38.63     10.98 o 
   0  22   6      209.06      213.39     16.31 o 
   1  22   6      326.58      336.32     19.73 o 
   2  22   6       64.74       72.85     13.32 o 
   3  22   6       30.88       63.16     14.29 o 
  -6  23   6      172.84      173.21     21.50 o 
  -5  23   6       12.39       17.46     13.40 o 
  -4  23   6       11.45       20.43     13.05 o 
  -3  23   6        6.60        8.17     12.39 o 
  -2  23   6       41.21       47.72     14.21 o 
  -1  23   6       49.99       57.62     10.70 o 
   0  23   6        3.16        3.86      8.87 o 
   1  23   6        2.05        9.39      9.23 o 
   2  23   6       47.12       47.76     12.51 o 
   3  23   6      156.71      179.56     18.07 o 
  -6  24   6       17.33       29.67     15.56 o 
  -5  24   6       77.11       77.54     16.74 o 
  -4  24   6        8.12        4.19     12.67 o 
  -3  24   6       53.68       48.49     18.09 o 
  -2  24   6      132.83      142.34     18.34 o 
  -1  24   6      131.53      139.01     14.93 o 
   0  24   6       29.65       34.84     10.10 o 
   1  24   6       93.33      103.54     12.92 o 
   2  24   6      153.03      180.04     17.56 o 
   3  24   6       59.85       72.37     15.27 o 
  -6  25   6      104.97       88.98     19.08 o 
  -5  25   6      330.40      341.51     26.27 o 
  -4  25   6      214.54      210.81     22.22 o 
  -3  25   6       40.76       35.11     14.86 o 
  -2  25   6       19.05       33.84     14.18 o 
  -1  25   6      608.07      642.52     26.57 o 
   0  25   6       21.13       28.03     10.30 o 
   1  25   6      204.14      223.60     23.51 o 
   2  25   6        0.38       16.54     12.02 o 
  -5  26   6       54.09       49.43     15.64 o 
  -4  26   6       14.01       17.22     13.87 o 
  -3  26   6        3.93        1.68     13.47 o 
  -2  26   6       34.91       28.99     14.53 o 
  -1  26   6       15.26        7.83     13.50 o 
   0  26   6        1.53        3.77      9.67 o 
   1  26   6       59.34       44.86     12.67 o 
   2  26   6       15.77       16.90     12.38 o 
  -5  27   6       60.80       62.91     16.90 o 
  -4  27   6       52.70       62.63     16.96 o 
  -3  27   6       11.21       21.63     14.31 o 
  -2  27   6        3.56       10.97     14.75 o 
  -1  27   6       66.05       70.31     16.61 o 
   0  27   6       57.57       79.73     12.58 o 
   1  27   6       14.87       15.45     11.95 o 
  -4  28   6       55.14       42.54     16.52 o 
  -3  28   6      105.66      125.20     19.75 o 
  -2  28   6      223.93      235.81     23.88 o 
  -1  28   6      344.54      392.70     27.48 o 
   0  28   6        3.93       17.63     12.29 o 
  -3  29   6       54.04       51.27     17.30 o 
  -2  29   6      173.51      213.88     23.82 o 
  -1  29   6      168.87      172.39     21.33 o 
  -9   1   7      465.27      551.16     39.26 o 
  -8   1   7      468.27      551.18     43.75 o 
  -7   1   7       64.64       67.53     13.72 o 
  -6   1   7      343.60      334.66     17.20 o 
  -5   1   7     1051.71      917.80    107.53 o 
  -4   1   7       50.37       38.12      9.55 o 
  -3   1   7      378.22      394.76     13.59 o 
  -2   1   7      255.75      235.22     12.81 o 
  -1   1   7        0.97       -4.47      8.24 o 
   0   1   7       51.82       50.06     10.64 o 
   1   1   7        2.84       -1.72      8.69 o 
   2   1   7       35.05       42.16     11.25 o 
   3   1   7        1.29        4.96     17.33 o 
   4   1   7        0.47       14.84     19.11 o 
   5   1   7       76.71       29.45     23.13 o 
  -9   2   7       63.75       61.35     26.65 o 
  -8   2   7        5.28       13.75     18.99 o 
  -7   2   7        0.37       -0.98     10.61 o 
  -6   2   7        2.31        2.45      8.26 o 
  -5   2   7       27.28       27.83      7.61 o 
  -4   2   7      337.98      321.11     12.59 o 
  -3   2   7     1642.41     1475.66    168.58 o 
  -2   2   7     1031.34     1068.64     23.36 o 
  -1   2   7       26.20       27.63      8.33 o 
   0   2   7      310.00      301.66     17.08 o 
   1   2   7       89.27       91.95     12.02 o 
   2   2   7      261.07      247.19     22.00 o 
   3   2   7       72.04       58.99     15.43 o 
   4   2   7       85.40       70.08     22.37 o 
   5   2   7        2.33       -4.68     22.06 o 
  -9   3   7      109.05      134.77     26.13 o 
  -8   3   7        9.93       31.98     19.31 o 
  -7   3   7       26.53       19.45     11.79 o 
  -6   3   7       33.55       21.03      8.20 o 
  -5   3   7        4.24        5.85      6.86 o 
  -4   3   7      167.47      169.62     10.22 o 
  -3   3   7      311.24      314.25     14.10 o 
  -2   3   7      282.57      282.05     13.89 o 
  -1   3   7       17.23       11.90      7.73 o 
   0   3   7        0.86       -2.61      8.17 o 
   1   3   7       30.73       27.25      9.77 o 
   2   3   7      166.92      152.43     18.40 o 
   3   3   7       26.58       11.87     13.12 o 
   4   3   7       80.72       63.59     21.83 o 
   5   3   7       15.43        6.53     22.32 o 
  -9   4   7       60.71       63.15     22.39 o 
  -8   4   7       23.95       27.65     26.32 o 
  -7   4   7        9.03       -1.52     12.10 o 
  -6   4   7       66.03       69.26     10.04 o 
  -5   4   7       24.82       26.40      8.15 o 
  -4   4   7       60.19       46.64      7.81 o 
  -3   4   7      358.12      349.72     14.88 o 
  -2   4   7     1622.34     1623.56     33.35 o 
  -1   4   7      152.18      136.73     11.08 o 
   0   4   7      127.75      127.14     10.86 o 
   1   4   7       32.35       16.43      9.79 o 
   2   4   7      355.16      351.61     27.30 o 
   3   4   7      164.24      174.79     22.85 o 
   4   4   7       28.45       37.21     21.57 o 
   5   4   7       41.88        2.24     23.40 o 
  -9   5   7      295.26      327.57     40.17 o 
  -8   5   7      668.62      706.71     31.97 o 
  -7   5   7      361.95      371.43     27.12 o 
  -6   5   7      453.73      466.08     20.31 o 
  -5   5   7       69.06       56.98     13.87 o 
  -4   5   7      120.65      117.84     16.46 o 
  -3   5   7     1477.04     1492.74     27.66 o 
  -2   5   7        2.98        4.17      7.82 o 
  -1   5   7        5.37        4.35      7.61 o 
   0   5   7      105.95       97.87     10.35 o 
   1   5   7      373.28      358.01     21.60 o 
   2   5   7        2.57       12.10     11.83 o 
   3   5   7       18.40       17.72     13.21 o 
   4   5   7       65.14       49.02     21.06 o 
   5   5   7        0.12        6.42     23.37 o 
  -9   6   7       11.23       18.58     24.84 o 
  -8   6   7       13.07       13.05     14.18 o 
  -7   6   7        9.28       22.50     12.60 o 
  -6   6   7       22.79       24.33     10.02 o 
  -5   6   7        2.24        0.23      7.18 o 
  -4   6   7     1061.89      861.58     99.75 o 
  -3   6   7       38.13       34.49      8.41 o 
  -2   6   7       35.02       29.68      8.61 o 
  -1   6   7        0.07        3.79      7.24 o 
   0   6   7      168.31      148.25     11.50 o 
   1   6   7      174.78      191.93     16.08 o 
   2   6   7      150.48      118.71     27.58 o 
   3   6   7      316.60      341.37     28.42 o 
   4   6   7       16.45       -6.29     19.47 o 
   5   6   7       37.00       41.22     24.67 o 
  -9   7   7       71.15       94.66     29.57 o 
  -8   7   7        8.90       23.30     13.69 o 
  -7   7   7        0.44        4.41     14.75 o 
  -6   7   7        8.66       19.16     10.24 o 
  -5   7   7      106.52      105.04     10.46 o 
  -4   7   7      105.84      128.07     10.73 o 
  -3   7   7       11.27        9.55      7.90 o 
  -2   7   7       29.51       31.26      8.37 o 
  -1   7   7      124.45      116.61     10.83 o 
   0   7   7        0.92       -0.36      6.92 o 
   1   7   7       13.27        6.64      8.09 o 
   2   7   7        0.00       -5.75     13.33 o 
   3   7   7        5.84        7.84     15.37 o 
   4   7   7       32.38       33.17     29.46 o 
   5   7   7        7.00        4.53     23.01 o 
  -9   8   7       21.63       42.02     20.22 o 
  -8   8   7        0.53       -9.41     12.92 o 
  -7   8   7       50.10       65.26     14.64 o 
  -6   8   7      212.10      190.57     15.63 o 
  -5   8   7       27.78        9.43      8.83 o 
  -4   8   7       43.08       44.75      9.03 o 
  -3   8   7     1544.60     1511.44     28.57 o 
  -2   8   7       64.79       52.86      9.00 o 
  -1   8   7       89.96       85.43     10.20 o 
   0   8   7       86.54       76.97     10.04 o 
   1   8   7       20.10       23.65     10.56 o 
   2   8   7       39.86       43.88     12.61 o 
   3   8   7       25.97       26.98     15.66 o 
   4   8   7       40.85       51.74     19.43 o 
   5   8   7       56.00       58.33     34.53 o 
  -9   9   7      161.52      167.15     37.48 o 
  -8   9   7      163.77      205.35     20.72 o 
  -7   9   7      229.63      214.29     17.12 o 
  -6   9   7      905.11      886.28     27.80 o 
  -5   9   7       51.43       50.25     12.67 o 
  -4   9   7      158.99      191.59     12.48 o 
  -3   9   7       93.45       84.99     10.19 o 
  -2   9   7       67.26       59.81      9.46 o 
  -1   9   7      577.56      575.58     21.38 o 
   0   9   7      119.57      107.52     13.40 o 
   1   9   7      124.31      136.39     14.89 o 
   2   9   7       96.37       96.57     12.41 o 
   3   9   7       92.08       92.39     15.30 o 
   4   9   7       16.48       26.66     13.58 o 
   5   9   7      104.25       73.88     34.99 o 
  -9  10   7       32.14       37.93     16.69 o 
  -8  10   7       24.48       27.96     14.73 o 
  -7  10   7       71.03       63.94     13.43 o 
  -6  10   7        2.78        6.70     12.01 o 
  -5  10   7       17.81       24.31     11.57 o 
  -4  10   7      107.25       91.71     11.45 o 
  -3  10   7      306.47      304.17     14.82 o 
  -2  10   7       51.10       48.98      8.99 o 
  -1  10   7      148.20      156.69     13.22 o 
   0  10   7       10.40        1.98      9.69 o 
   1  10   7      385.31      370.44     18.71 o 
   2  10   7      115.25      116.04     13.11 o 
   3  10   7        0.10       -0.80     11.40 o 
   4  10   7        6.46        9.71     12.77 o 
   5  10   7       15.64       16.95     18.69 o 
  -8  11   7        4.48        8.12     13.67 o 
  -7  11   7        8.20        1.34     15.58 o 
  -6  11   7       15.54        4.65     12.06 o 
  -5  11   7        1.82       -4.23     10.64 o 
  -4  11   7       64.52       58.14     10.54 o 
  -3  11   7       78.91       76.36      9.95 o 
  -2  11   7        0.79       -2.13      7.29 o 
  -1  11   7        8.57       11.61      9.73 o 
   0  11   7       43.49       45.90     11.62 o 
   1  11   7       46.42       44.68     10.21 o 
   2  11   7      164.37      154.24     14.55 o 
   3  11   7        2.12        6.06     10.53 o 
   4  11   7       53.86       49.85     18.46 o 
   5  11   7        6.55        3.76     17.48 o 
  -8  12   7        2.34        6.26     16.90 o 
  -7  12   7       21.52       27.89     13.79 o 
  -6  12   7       52.23       34.72     13.54 o 
  -5  12   7        9.12        8.00     11.22 o 
  -4  12   7       90.92       88.78     11.62 o 
  -3  12   7      401.30      351.51     20.37 o 
  -2  12   7       56.64       81.41     11.89 o 
  -1  12   7       16.41       24.33     11.35 o 
   0  12   7      103.33       91.70     11.62 o 
   1  12   7      132.10      152.04     13.71 o 
   2  12   7      294.90      292.90     18.21 o 
   3  12   7       72.63      103.84     14.26 o 
   4  12   7        4.67       12.52     13.50 o 
  -8  13   7       58.68       59.75     20.29 o 
  -7  13   7      245.65      276.22     22.59 o 
  -6  13   7      527.44      510.47     27.47 o 
  -5  13   7      404.50      412.83     24.39 o 
  -4  13   7       56.94       55.57     13.21 o 
  -3  13   7       21.52       24.13      9.78 o 
  -2  13   7      208.08      211.88     17.62 o 
  -1  13   7        6.68        1.22     10.18 o 
   0  13   7      147.68      125.53     12.96 o 
   1  13   7       23.15       24.86      9.94 o 
   2  13   7        0.01        4.41      9.91 o 
   3  13   7        0.01        3.43     10.82 o 
   4  13   7        1.83       11.57     13.83 o 
  -8  14   7       39.23       53.38     20.28 o 
  -7  14   7       24.70       26.78     14.65 o 
  -6  14   7       60.71       67.14     18.58 o 
  -5  14   7        7.88        8.38     11.90 o 
  -4  14   7       18.30       24.17     12.53 o 
  -3  14   7       30.26       21.04      9.94 o 
  -2  14   7        4.13       14.02      9.83 o 
  -1  14   7       11.64        2.91      9.00 o 
   0  14   7        0.02       -4.07      8.58 o 
   1  14   7      169.80      148.82     14.15 o 
   2  14   7       12.87       10.94     10.34 o 
   3  14   7        0.14       -7.23     10.55 o 
   4  14   7        0.63       -8.10     13.44 o 
  -8  15   7      188.29      175.91     26.11 o 
  -7  15   7        9.46       -5.66     13.67 o 
  -6  15   7      799.06      781.28     33.81 o 
  -5  15   7       77.89       82.44     15.22 o 
  -4  15   7      291.50      305.91     21.72 o 
  -3  15   7      247.73      241.68     19.28 o 
  -2  15   7       11.02        3.88     10.44 o 
  -1  15   7       77.33       67.58     11.37 o 
   0  15   7       90.35       89.12     12.25 o 
   1  15   7      177.99      187.00     15.29 o 
   2  15   7        7.38       11.66     10.28 o 
   3  15   7       19.31       18.33     12.02 o 
   4  15   7       88.72       74.19     17.79 o 
  -8  16   7       31.85       42.07     17.30 o 
  -7  16   7        0.01      -13.01     13.01 o 
  -6  16   7       20.96       29.70     14.53 o 
  -5  16   7      172.23      172.06     18.63 o 
  -4  16   7      590.74      551.03     27.73 o 
  -3  16   7      173.22      154.43     16.85 o 
  -2  16   7        2.16        9.70     10.73 o 
  -1  16   7        7.56        9.33      9.38 o 
   0  16   7      587.40      609.26     24.26 o 
   1  16   7      501.98      524.46     23.09 o 
   2  16   7       88.06       88.90     13.33 o 
   3  16   7      409.58      450.32     23.70 o 
   4  16   7       25.73       55.12     17.32 o 
  -7  17   7        0.07       -6.00     15.32 o 
  -6  17   7        2.88       17.23     13.90 o 
  -5  17   7       73.41       60.00     15.30 o 
  -4  17   7      359.70      374.59     24.28 o 
  -3  17   7      750.37      713.70     30.94 o 
  -2  17   7       82.02       94.12     12.36 o 
  -1  17   7       44.57       27.76     10.22 o 
   0  17   7       70.08       68.26     12.02 o 
   1  17   7       61.54       74.14     12.40 o 
   2  17   7        7.30       10.26     10.67 o 
   3  17   7       75.86       82.86     14.92 o 
   4  17   7       66.53       56.43     17.79 o 
  -7  18   7       13.27       19.95     15.59 o 
  -6  18   7       12.26        5.00     13.70 o 
  -5  18   7       22.22       36.12     14.41 o 
  -4  18   7        0.96        6.87     12.54 o 
  -3  18   7      378.08      355.18     23.51 o 
  -2  18   7        7.87       16.59     10.05 o 
  -1  18   7       33.79       41.85     11.13 o 
   0  18   7      160.26      156.44     14.93 o 
   1  18   7        0.75        0.99      9.80 o 
   2  18   7       23.75       30.06     11.54 o 
   3  18   7        4.70        1.93     14.68 o 
  -7  19   7       32.35       40.64     16.43 o 
  -6  19   7      446.22      442.67     28.48 o 
  -5  19   7      715.04      792.66     36.64 o 
  -4  19   7      130.34      152.89     18.35 o 
  -3  19   7      390.73      371.45     24.29 o 
  -2  19   7      322.39      312.37     18.77 o 
  -1  19   7       99.80       97.38     13.30 o 
   0  19   7       17.66       13.52     10.20 o 
   1  19   7        0.03        0.84      9.78 o 
   2  19   7        0.04       10.54     11.22 o 
   3  19   7        0.00        0.01     15.64 o 
  -7  20   7       11.33        8.69     15.58 o 
  -6  20   7       19.46       28.52     15.18 o 
  -5  20   7        0.44       -0.95     12.96 o 
  -4  20   7       79.19       77.73     16.05 o 
  -3  20   7       55.98       69.13     18.51 o 
  -2  20   7      117.03      117.59     20.83 o 
  -1  20   7       82.68       86.58     13.20 o 
   0  20   7       13.34       10.31     10.58 o 
   1  20   7      326.63      315.94     19.94 o 
   2  20   7      590.57      583.25     26.35 o 
   3  20   7       64.52       77.49     18.51 o 
  -6  21   7      305.71      297.05     25.52 o 
  -5  21   7       33.21       35.29     14.82 o 
  -4  21   7       21.58       20.50     13.42 o 
  -3  21   7        0.02        1.59     12.23 o 
  -2  21   7       44.14       37.30     13.80 o 
  -1  21   7        6.91       10.54     10.74 o 
   0  21   7        1.58        0.44     10.37 o 
   1  21   7       78.35       64.13     13.20 o 
   2  21   7      150.20      140.59     19.53 o 
  -6  22   7        3.50       12.16     15.74 o 
  -5  22   7      164.01      186.72     20.98 o 
  -4  22   7        0.77       -4.11     12.65 o 
  -3  22   7      280.60      278.39     23.09 o 
  -2  22   7      173.41      177.55     23.92 o 
  -1  22   7       60.41       82.14     13.75 o 
   0  22   7      137.31      152.27     15.90 o 
   1  22   7      181.28      172.73     16.92 o 
   2  22   7       25.46       34.49     13.73 o 
  -5  23   7      420.58      409.52     28.23 o 
  -4  23   7      251.84      242.89     22.88 o 
  -3  23   7      190.69      176.73     20.13 o 
  -2  23   7       55.20       47.53     15.21 o 
  -1  23   7       54.97       81.30     13.72 o 
   0  23   7       77.82       88.46     14.17 o 
   1  23   7       64.73       74.26     12.78 o 
   2  23   7       65.65       90.86     15.60 o 
  -5  24   7      110.24      120.87     19.44 o 
  -4  24   7        1.27       14.29     13.98 o 
  -3  24   7        1.79       -1.19     13.02 o 
  -2  24   7       11.88       18.55     14.12 o 
  -1  24   7       22.44       28.24     14.63 o 
   0  24   7        0.81       -6.19     10.35 o 
   1  24   7        0.45        3.30     10.64 o 
  -4  25   7       53.20       57.91     15.99 o 
  -3  25   7       91.97       74.98     17.08 o 
  -2  25   7       38.58       24.35     14.79 o 
  -1  25   7       13.52       11.61     14.01 o 
   0  25   7        5.36        6.94     11.03 o 
   1  25   7       17.75       20.78     13.29 o 
  -4  26   7       14.18       15.40     15.48 o 
  -3  26   7        3.04       13.61     14.33 o 
  -2  26   7       56.18       60.32     16.58 o 
  -1  26   7      213.75      222.82     22.32 o 
   0  26   7       72.01       80.91     13.73 o 
  -2  27   7        3.79       12.17     15.43 o 
  -8   0   8       15.71       27.61     28.65 o 
  -7   0   8        0.12        5.14     24.72 o 
  -6   0   8       72.88       66.77     16.56 o 
  -5   0   8       13.90       18.07     10.79 o 
  -4   0   8       21.42       13.70     12.69 o 
  -3   0   8        4.93       -4.42     11.98 o 
  -2   0   8     1166.01     1204.08     44.48 o 
  -1   0   8      886.60      932.21     40.59 o 
   0   0   8      120.31      106.70     18.82 o 
   1   0   8      341.56      373.12     29.48 o 
   2   0   8       69.79       60.79     18.16 o 
   3   0   8       22.16       13.32     28.86 o 
   4   0   8      221.72      195.69     43.23 o 
  -8   1   8       86.43      105.29     23.80 o 
  -7   1   8      136.97      154.36     17.87 o 
  -6   1   8      173.64      218.64     15.64 o 
  -5   1   8      136.99      140.45     10.63 o 
  -4   1   8      197.97      182.76     18.01 o 
  -3   1   8        1.88        2.23      8.63 o 
  -2   1   8     1617.16     1662.33     40.29 o 
  -1   1   8      155.41      178.21     15.08 o 
   0   1   8       73.51       69.08     12.09 o 
   1   1   8        1.46       -5.05      9.46 o 
   2   1   8       65.54       65.07     12.99 o 
   3   1   8       20.01        8.68     19.39 o 
   4   1   8       14.47       12.78     23.01 o 
  -8   2   8       40.62       57.61     22.46 o 
  -7   2   8        2.23        2.76     12.39 o 
  -6   2   8       22.17       25.20     10.23 o 
  -5   2   8        0.24        7.02      7.74 o 
  -4   2   8        0.26        5.01      7.45 o 
  -3   2   8      233.49      236.57     15.61 o 
  -2   2   8      191.69      202.95     15.15 o 
  -1   2   8      591.03      611.35     23.99 o 
   0   2   8       11.41       13.07      9.84 o 
   1   2   8       35.25       32.71     11.00 o 
   2   2   8        7.04        8.89     10.71 o 
   3   2   8        9.72       -1.83     19.43 o 
   4   2   8        3.99      -14.27     22.78 o 
  -8   3   8      483.67      553.44     37.80 o 
  -7   3   8      858.66      908.45     34.37 o 
  -6   3   8       15.46       24.56     10.19 o 
  -5   3   8      165.42      186.30     14.31 o 
  -4   3   8       38.26       51.79      9.15 o 
  -3   3   8       63.75       73.58      9.83 o 
  -2   3   8      967.11      974.83     28.63 o 
  -1   3   8      540.50      540.93     22.74 o 
   0   3   8       17.52       17.47     10.19 o 
   1   3   8        0.29        6.67      9.99 o 
   2   3   8       13.28        8.75     13.40 o 
   3   3   8        9.19        9.60     15.27 o 
   4   3   8       20.41        9.74     23.24 o 
  -8   4   8        0.65       11.66     20.19 o 
  -7   4   8        2.34       14.45     12.34 o 
  -6   4   8        5.69       10.48     11.53 o 
  -5   4   8       71.37       72.69     11.02 o 
  -4   4   8      177.75      190.28     12.72 o 
  -3   4   8      197.39      152.02     31.51 o 
  -2   4   8      313.09      320.81     18.06 o 
  -1   4   8       15.25       13.91      9.75 o 
   0   4   8       60.80       67.48     12.11 o 
   1   4   8      104.35      111.32     14.29 o 
   2   4   8      119.56      153.05     22.66 o 
   3   4   8      154.41      179.34     25.30 o 
   4   4   8      123.51      133.39     40.00 o 
  -8   5   8        0.09       -2.25     13.35 o 
  -7   5   8        0.79        0.25     13.09 o 
  -6   5   8        1.17        3.04     11.23 o 
  -5   5   8       63.14       62.61     10.66 o 
  -4   5   8      245.42      245.66     13.93 o 
  -3   5   8      128.26      140.02     11.93 o 
  -2   5   8        9.02        7.52      8.19 o 
  -1   5   8       21.19       12.69     10.01 o 
   0   5   8       24.02       16.55     10.17 o 
   1   5   8      157.68      162.78     17.68 o 
   2   5   8        2.87       -6.69     34.61 o 
   3   5   8        2.43        1.60     14.26 o 
   4   5   8      126.84       61.90     28.61 o 
  -8   6   8        1.32       10.31     15.43 o 
  -7   6   8       23.55       24.25     14.49 o 
  -6   6   8       29.79       45.62     13.19 o 
  -5   6   8       44.90       37.40     10.09 o 
  -4   6   8       85.17       95.86     10.81 o 
  -3   6   8        7.44        0.37      8.29 o 
  -2   6   8      109.85       79.25     16.64 o 
  -1   6   8      899.47      877.11     32.42 o 
   0   6   8      165.73      140.02     14.49 o 
   1   6   8      545.28      547.10     34.03 o 
   2   6   8      108.20       78.89     19.27 o 
   3   6   8       14.77        6.03     14.31 o 
   4   6   8       33.73       13.71     23.69 o 
  -8   7   8      282.79      271.65     27.51 o 
  -7   7   8      219.33      192.67     23.67 o 
  -6   7   8      428.39      441.43     24.84 o 
  -5   7   8      332.46      338.63     18.10 o 
  -4   7   8       66.57       89.90     10.79 o 
  -3   7   8      245.70      253.80     14.55 o 
  -2   7   8      463.95      492.42     19.31 o 
  -1   7   8      320.68      258.50     47.13 o 
   0   7   8       73.39       66.88     12.15 o 
   1   7   8      245.54      277.45     25.80 o 
   2   7   8       48.48       42.98     15.23 o 
   3   7   8       89.77       70.08     21.96 o 
   4   7   8        0.01        3.56     22.89 o 
  -8   8   8        2.24        6.88     15.75 o 
  -7   8   8        0.01        9.85     14.42 o 
  -6   8   8      103.99      109.01     15.83 o 
  -5   8   8       68.81       78.73     13.83 o 
  -4   8   8        0.57       -2.25      8.79 o 
  -3   8   8       15.86       21.37      9.06 o 
  -2   8   8       21.32       27.06      9.13 o 
  -1   8   8      106.88      116.90     11.81 o 
   0   8   8       26.50       26.31     10.52 o 
   1   8   8        0.16       -2.76     11.80 o 
   2   8   8        4.20        8.51     13.34 o 
   3   8   8      217.78      207.81     58.95 o 
   4   8   8        1.92       -6.15     21.87 o 
  -8   9   8        6.88       28.57     17.98 o 
  -7   9   8       19.06        4.11     14.97 o 
  -6   9   8        7.38       14.06     12.28 o 
  -5   9   8       51.42       49.94     13.18 o 
  -4   9   8      126.86      102.57     12.52 o 
  -3   9   8       31.46       37.11      9.60 o 
  -2   9   8      793.96      758.72     23.13 o 
  -1   9   8        4.48       10.13      8.41 o 
   0   9   8       22.48       34.05     12.77 o 
   1   9   8       81.42       75.89     15.31 o 
   2   9   8        1.92       11.14     13.58 o 
   3   9   8        1.26       10.19     15.04 o 
   4   9   8       35.95       23.33     23.24 o 
  -8  10   8       24.34       34.35     18.74 o 
  -7  10   8       46.95       10.58     16.22 o 
  -6  10   8       29.66       25.82     13.17 o 
  -5  10   8        3.09        7.52     11.44 o 
  -4  10   8       16.30       16.61      9.70 o 
  -3  10   8      409.24      387.83     17.47 o 
  -2  10   8      117.23      111.04     11.77 o 
  -1  10   8        0.67        1.75      8.34 o 
   0  10   8       57.31       64.93     11.93 o 
   1  10   8       86.39      102.12     24.95 o 
   2  10   8      246.03      231.32     62.79 o 
   3  10   8       33.15       25.16     15.82 o 
  -8  11   8        1.10       14.66     18.17 o 
  -7  11   8      176.92      217.51     21.78 o 
  -6  11   8      425.27      439.06     26.29 o 
  -5  11   8      458.24      465.12     31.21 o 
  -4  11   8        2.63       12.63      9.31 o 
  -3  11   8        1.85       -5.03      7.96 o 
  -2  11   8      175.02      189.56     13.78 o 
  -1  11   8      198.21      205.84     18.25 o 
   0  11   8        0.50        1.36      9.31 o 
   1  11   8        0.46       -0.91     12.07 o 
   2  11   8       12.75       37.44     16.82 o 
   3  11   8      145.32      144.08     23.78 o 
  -8  12   8        2.64       -6.09     17.76 o 
  -7  12   8      265.83      273.62     23.70 o 
  -6  12   8       23.58       22.97     13.61 o 
  -5  12   8        6.08        6.68     12.28 o 
  -4  12   8       90.64       70.07     14.39 o 
  -3  12   8      149.62      146.90     12.72 o 
  -2  12   8       44.49       42.33     11.43 o 
  -1  12   8       11.33        8.78      9.98 o 
   0  12   8        9.56       11.77     10.11 o 
   1  12   8       41.85       48.52     13.75 o 
   2  12   8      148.45      153.90     32.83 o 
   3  12   8        3.66       24.80     17.30 o 
  -7  13   8        8.80       16.22     14.88 o 
  -6  13   8        0.77        7.23     12.77 o 
  -5  13   8      139.95      163.06     18.44 o 
  -4  13   8      177.35      190.24     18.45 o 
  -3  13   8      166.15      146.54     14.78 o 
  -2  13   8        0.09        0.33     10.20 o 
  -1  13   8      118.19      124.09     16.12 o 
   0  13   8      304.03      315.12     21.77 o 
   1  13   8      155.35      160.06     17.94 o 
   2  13   8        2.79       21.15     15.89 o 
   3  13   8       16.37       15.69     17.38 o 
  -7  14   8        1.67      -10.37     13.79 o 
  -6  14   8       70.84       75.85     16.53 o 
  -5  14   8       77.95       77.74     15.71 o 
  -4  14   8       48.34       52.39     13.76 o 
  -3  14   8        0.08       12.09     11.79 o 
  -2  14   8      107.62      113.17     14.37 o 
  -1  14   8      128.66      140.58     17.15 o 
   0  14   8      201.31      220.09     19.52 o 
   1  14   8       86.89       91.69     15.77 o 
   2  14   8       38.95       40.86     14.24 o 
   3  14   8       87.78       93.48     17.74 o 
  -7  15   8      194.14      201.81     22.46 o 
  -6  15   8      169.98      186.46     21.02 o 
  -5  15   8      357.60      382.78     25.53 o 
  -4  15   8      202.65      217.15     24.31 o 
  -3  15   8      307.44      302.79     21.97 o 
  -2  15   8      217.40      196.28     16.75 o 
  -1  15   8      122.16      107.79     14.89 o 
   0  15   8       13.75        4.46     11.53 o 
   1  15   8       41.42       52.17     12.37 o 
   2  15   8       28.66       34.48     12.67 o 
   3  15   8        0.13       -4.43     13.97 o 
  -7  16   8       12.01        2.63     14.84 o 
  -6  16   8        5.51       15.75     14.72 o 
  -5  16   8        8.47       13.53     13.56 o 
  -4  16   8        0.04        2.97     12.32 o 
  -3  16   8       31.47       34.60     13.19 o 
  -2  16   8        9.42       14.88     11.33 o 
  -1  16   8        0.00        6.06     12.11 o 
   0  16   8       10.13       19.12     10.63 o 
   1  16   8       17.87       22.26     11.21 o 
   2  16   8        4.07       12.09     11.91 o 
  -6  17   8       44.29       65.45     17.23 o 
  -5  17   8      270.42      323.97     26.60 o 
  -4  17   8       91.50      103.72     16.44 o 
  -3  17   8       71.59       81.82     15.54 o 
  -2  17   8      527.94      542.81     28.56 o 
  -1  17   8      119.38      114.02     16.63 o 
   0  17   8        9.82        7.15     10.31 o 
   1  17   8        0.32       11.27     11.14 o 
   2  17   8        2.48        6.67     11.96 o 
  -6  18   8        9.89        3.34     15.37 o 
  -5  18   8       21.44       46.83     15.73 o 
  -4  18   8      308.62      319.02     23.85 o 
  -3  18   8       37.26       29.78     12.99 o 
  -2  18   8      171.68      185.78     19.51 o 
  -1  18   8        7.53        3.62     13.11 o 
   0  18   8        8.38        7.37     10.34 o 
   1  18   8      134.17      174.35     16.96 o 
   2  18   8      215.49      227.29     19.61 o 
  -6  19   8        0.57       -5.68     14.46 o 
  -5  19   8      216.39      217.82     22.27 o 
  -4  19   8        0.64        2.62     12.25 o 
  -3  19   8       53.07       54.95     14.61 o 
  -2  19   8       93.55       94.18     16.33 o 
  -1  19   8       20.57        7.29     11.36 o 
   0  19   8        3.22        6.14     10.70 o 
   1  19   8      325.64      329.34     21.55 o 
  -5  20   8       40.42       41.22     16.56 o 
  -4  20   8        9.26       -0.72     13.16 o 
  -3  20   8        2.96       13.73     12.62 o 
  -2  20   8      108.19       99.45     17.30 o 
  -1  20   8       13.61       15.00     11.58 o 
   0  20   8      123.32      148.00     16.07 o 
   1  20   8      338.69      378.54     22.63 o 
  -5  21   8      482.71      483.98     30.28 o 
  -4  21   8      304.13      333.96     25.73 o 
  -3  21   8      145.63      157.60     19.02 o 
  -2  21   8      653.23      593.08     31.74 o 
  -1  21   8      128.47      143.19     16.18 o 
   0  21   8        0.34       -5.20     11.09 o 
   1  21   8        0.30        1.56     11.75 o 
  -4  22   8       14.82       28.46     14.51 o 
  -3  22   8        2.13       13.00     13.58 o 
  -2  22   8       28.49       51.94     15.38 o 
  -1  22   8        3.20       -7.35     11.70 o 
   0  22   8       68.78       81.14     14.77 o 
  -4  23   8      151.18      172.00     21.25 o 
  -3  23   8       34.76       61.01     16.16 o 
  -2  23   8        1.74       34.58     14.74 o 
  -1  23   8        4.03       -1.98     14.20 o 
  -2  24   8        0.98       12.33     14.89 o 
  -8   1   9       86.44      109.34     35.40 o 
  -6   1   9      484.25      509.83     31.97 o 
  -5   1   9       46.68       73.57     13.57 o 
  -4   1   9      359.89      373.79     19.86 o 
  -3   1   9        0.39       -5.00      9.18 o 
  -2   1   9       27.27       26.06     10.56 o 
  -1   1   9      284.44      276.04     19.12 o 
   0   1   9      534.41      542.53     25.31 o 
   1   1   9      183.74      178.59     17.03 o 
   2   1   9        3.14        7.10     14.69 o 
   3   1   9        1.10      -12.77     22.78 o 
  -8   2   9       10.11       40.76     30.49 o 
  -7   2   9        8.12        9.82     16.72 o 
  -6   2   9        3.37       15.42     13.38 o 
  -5   2   9        7.01        6.22     10.87 o 
  -4   2   9        7.44       13.43      9.96 o 
  -3   2   9       11.27       11.61     10.20 o 
  -2   2   9      109.11      109.76     13.90 o 
  -1   2   9      210.58      220.77     17.78 o 
   0   2   9       65.23       79.02     13.21 o 
   1   2   9        1.72        0.26     10.51 o 
   2   2   9      258.47      269.78     24.46 o 
   3   2   9       31.82       26.38     23.62 o 
  -8   3   9      162.21      150.23     37.15 o 
  -7   3   9       25.43       40.22     17.39 o 
  -6   3   9       14.79       11.32     18.19 o 
  -5   3   9       26.06       21.37     11.46 o 
  -4   3   9       48.10       61.78     11.59 o 
  -3   3   9       81.11       84.40     13.82 o 
  -2   3   9       40.09       38.42     11.40 o 
  -1   3   9       95.40       96.26     13.65 o 
   0   3   9      167.63      168.35     16.43 o 
   1   3   9       19.01       11.74     11.21 o 
   2   3   9        2.76      -11.27     15.57 o 
   3   3   9        0.35       -9.75     21.43 o 
  -8   4   9        0.65        5.08     28.01 o 
  -7   4   9       52.28       75.93     20.05 o 
  -6   4   9        0.42       17.30     26.00 o 
  -5   4   9        0.63       -2.43     10.62 o 
  -4   4   9        0.86        5.72      9.71 o 
  -3   4   9       10.91       10.48     10.55 o 
  -2   4   9      323.04      296.88     19.23 o 
  -1   4   9      263.58      290.74     19.37 o 
   0   4   9       47.90       41.10     12.30 o 
   1   4   9      243.37      234.00     18.86 o 
   2   4   9       68.37       54.84     16.90 o 
   3   4   9       17.46       18.41     23.62 o 
  -7   5   9      249.46      237.87     26.39 o 
  -6   5   9      610.69      617.67     36.43 o 
  -5   5   9      324.69      340.10     22.05 o 
  -4   5   9       31.43       41.22     11.60 o 
  -3   5   9       44.66       58.30     12.17 o 
  -2   5   9        4.15        5.94     10.06 o 
  -1   5   9      503.56      528.60     24.44 o 
   0   5   9       55.29       52.35     12.45 o 
   1   5   9      124.89      101.97     19.28 o 
   2   5   9      115.12      123.78     23.42 o 
  -7   6   9        1.80       -6.59     15.91 o 
  -6   6   9        6.36        5.58     12.95 o 
  -5   6   9        8.06        5.46     10.44 o 
  -4   6   9        0.04        2.63     10.08 o 
  -3   6   9      425.26      416.53     21.46 o 
  -2   6   9      212.16      228.15     17.78 o 
  -1   6   9       24.50       22.62     10.55 o 
   0   6   9       18.88       21.20     10.99 o 
   1   6   9       70.78       72.99     16.45 o 
   2   6   9        5.60       12.48     14.75 o 
  -7   7   9        7.60        0.88     16.03 o 
  -6   7   9       19.46       28.56     13.72 o 
  -5   7   9       18.89       29.61     10.97 o 
  -4   7   9       36.90       48.71     13.56 o 
  -3   7   9      120.24      129.59     14.65 o 
  -2   7   9        4.88        2.20     10.26 o 
  -1   7   9       47.06       28.67     10.89 o 
   0   7   9       15.60       20.93     10.89 o 
   1   7   9        3.29       -0.84     13.37 o 
   2   7   9        2.05       13.56     15.06 o 
  -7   8   9        5.17       -8.18     16.31 o 
  -6   8   9        7.24       -6.17     12.43 o 
  -5   8   9      217.96      251.85     21.04 o 
  -4   8   9       21.57       31.96     11.33 o 
  -3   8   9       46.85       63.18     12.90 o 
  -2   8   9       90.06       77.89     13.62 o 
  -1   8   9        1.72        5.63     10.33 o 
   0   8   9        0.04       -3.35     12.35 o 
   1   8   9       16.73       21.34     13.88 o 
   2   8   9      103.76       83.56     18.07 o 
  -7   9   9       91.98       88.14     20.78 o 
  -6   9   9       94.25      129.11     28.36 o 
  -5   9   9      356.51      358.19     24.21 o 
  -4   9   9      528.26      537.47     23.61 o 
  -3   9   9       36.74       45.43     12.09 o 
  -2   9   9       13.16       14.42     10.72 o 
  -1   9   9       11.76       10.90     10.33 o 
   0   9   9      155.12      127.52     18.10 o 
   1   9   9       36.25       35.23     14.62 o 
   2   9   9        6.54       14.08     15.03 o 
  -7  10   9       28.88       34.15     17.58 o 
  -6  10   9       17.35       16.02     13.88 o 
  -5  10   9        6.98       18.50     12.69 o 
  -4  10   9        0.15        9.28     10.36 o 
  -3  10   9       16.99       16.54     10.87 o 
  -2  10   9       29.49       26.74     11.30 o 
  -1  10   9        8.93        2.93     12.26 o 
   0  10   9        2.27        5.43     12.48 o 
   1  10   9        2.10        3.01     12.92 o 
   2  10   9        1.51       13.29     14.85 o 
  -7  11   9      121.09      124.58     23.48 o 
  -6  11   9       43.56       37.90     14.95 o 
  -5  11   9        6.23       14.59     16.34 o 
  -4  11   9        0.81        8.07     10.72 o 
  -3  11   9        0.07        1.17      9.21 o 
  -2  11   9       38.65       39.01     11.97 o 
  -1  11   9       36.34       35.08     13.66 o 
   0  11   9       21.64       32.05     14.38 o 
   1  11   9       33.48       36.78     14.78 o 
   2  11   9       18.00       13.21     15.28 o 
  -6  12   9        0.83        9.82     14.47 o 
  -5  12   9      224.64      218.97     24.66 o 
  -4  12   9        8.30       25.85     12.91 o 
  -3  12   9       52.25       65.82     12.03 o 
  -2  12   9      209.26      184.68     19.97 o 
  -1  12   9        5.96       14.27     12.28 o 
   0  12   9       48.14       50.38     15.10 o 
   1  12   9        0.88       13.49     14.65 o 
   2  12   9       40.04       44.38     16.54 o 
  -6  13   9       51.00       58.32     16.58 o 
  -5  13   9      362.96      368.50     25.64 o 
  -4  13   9      635.11      630.00     31.15 o 
  -3  13   9      149.10      165.50     18.26 o 
  -2  13   9        0.19        1.55     10.84 o 
  -1  13   9       64.52       65.64     15.47 o 
   0  13   9       72.82       70.36     16.44 o 
   1  13   9       31.03       40.37     16.58 o 
  -6  14   9        0.03        2.17     14.75 o 
  -5  14   9        0.47        6.81     13.67 o 
  -4  14   9       17.93       20.60     13.41 o 
  -3  14   9       15.86       27.15     13.13 o 
  -2  14   9        4.65       10.25     11.61 o 
  -1  14   9       49.28       32.93     14.28 o 
   0  14   9        0.82        7.68     12.67 o 
   1  14   9        0.28       14.90     14.69 o 
  -6  15   9       94.23       76.11     18.12 o 
  -5  15   9       65.78       67.34     16.24 o 
  -4  15   9       73.02       73.73     15.74 o 
  -3  15   9       99.73      120.33     17.26 o 
  -2  15   9        1.49       18.34     13.68 o 
  -1  15   9        3.10       -5.99     10.98 o 
   0  15   9       79.66       62.93     17.37 o 
   1  15   9        6.52        4.75     14.97 o 
  -5  16   9      177.38      182.22     21.26 o 
  -4  16   9      111.37      115.05     17.67 o 
  -3  16   9       99.32       97.94     16.94 o 
  -2  16   9      123.80      126.21     16.12 o 
  -1  16   9       14.37       20.95     12.60 o 
   0  16   9       11.96       24.73     14.73 o 
  -5  17   9       37.44       63.39     16.28 o 
  -4  17   9        0.38       15.38     13.60 o 
  -3  17   9       48.67       53.07     15.06 o 
  -2  17   9      307.60      301.68     24.06 o 
  -1  17   9      172.03      162.11     19.21 o 
   0  17   9       50.69       34.62     15.81 o 
  -4  18   9        0.47       11.70     13.65 o 
  -3  18   9        2.19       12.34     13.30 o 
  -2  18   9       76.47       86.72     16.87 o 
  -1  18   9        6.12       20.54     12.79 o 
   0  18   9       16.49       23.63     13.00 o 
  -4  19   9      514.41      547.50     31.57 o 
  -3  19   9      118.15      149.18     19.49 o 
  -2  19   9       74.26       96.71     17.42 o 
  -1  19   9      231.46      217.99     21.87 o 
  -2  20   9       35.86       24.64     14.70 o 
  -6   0  10        2.05       12.90     22.40 o 
  -5   0  10      110.22      144.32     30.75 o 
  -4   0  10        6.61        7.16     16.74 o 
  -3   0  10       69.51       95.15     21.31 o 
  -2   0  10       53.67       71.10     19.98 o 
  -1   0  10       39.56       32.82     18.89 o 
   0   0  10      557.36      562.51     39.21 o 
   1   0  10       19.78       18.72     18.62 o 
  -6   1  10      100.46      131.49     21.37 o 
  -5   1  10       97.31      118.47     20.67 o 
  -4   1  10       73.75       99.36     14.41 o 
  -3   1  10        8.96       12.88     11.58 o 
  -2   1  10        5.91       11.12     12.02 o 
  -1   1  10        6.29       13.71     12.29 o 
   0   1  10      101.75      111.75     16.33 o 
   1   1  10       11.88       15.67     12.57 o 
  -6   2  10        9.75       30.38     16.93 o 
  -5   2  10        1.52       10.56     13.16 o 
  -4   2  10        2.12        9.40     11.52 o 
  -3   2  10       79.86       94.36     14.55 o 
  -2   2  10      189.47      181.01     17.93 o 
  -1   2  10        6.38       10.32     12.25 o 
   0   2  10      127.40      137.06     16.63 o 
   1   2  10       93.64       89.25     15.87 o 
  -6   3  10      339.34      347.97     43.57 o 
  -5   3  10      578.14      656.73     31.53 o 
  -4   3  10      125.89      134.24     15.80 o 
  -3   3  10      287.20      308.21     20.80 o 
  -2   3  10       21.04       29.33     12.99 o 
  -1   3  10        0.89       -1.10     11.73 o 
   0   3  10       78.27       88.01     14.93 o 
   1   3  10      248.05      270.81     21.53 o 
  -6   4  10        6.01        8.01     23.83 o 
  -5   4  10        5.14       13.61     13.63 o 
  -4   4  10        0.53       11.02     11.78 o 
  -3   4  10        5.43        4.88     11.88 o 
  -2   4  10      137.72      157.65     17.38 o 
  -1   4  10      498.11      526.30     26.43 o 
   0   4  10      104.27      111.19     16.39 o 
   1   4  10        9.53       15.36     14.64 o 
  -6   5  10       38.34       35.07     25.72 o 
  -5   5  10        0.01       13.80     13.34 o 
  -4   5  10       30.73       43.77     14.27 o 
  -3   5  10        4.85       12.79     11.76 o 
  -2   5  10       10.55        9.19     11.82 o 
  -1   5  10        3.92       -1.65     11.95 o 
   0   5  10       35.29       34.35     13.31 o 
   1   5  10        1.38       -3.30     14.30 o 
  -6   6  10       53.11       75.75     27.94 o 
  -5   6  10        1.02       -5.62     13.42 o 
  -4   6  10        8.29       12.77     13.43 o 
  -3   6  10        6.62       19.51     12.50 o 
  -2   6  10        1.38        6.82     11.78 o 
  -1   6  10        5.51        0.26     11.34 o 
   0   6  10        9.46        3.75     12.33 o 
  -6   7  10      107.72      153.45     33.48 o 
  -5   7  10      187.13      205.24     26.81 o 
  -4   7  10       50.53       70.25     15.92 o 
  -3   7  10      294.07      348.08     21.93 o 
  -2   7  10      149.76      165.60     17.48 o 
  -1   7  10       18.15       24.08     12.38 o 
   0   7  10        9.61        0.26     13.44 o 
  -6   8  10        0.00        2.51     18.57 o 
  -5   8  10       14.93       41.87     18.83 o 
  -4   8  10       34.58       41.78     14.73 o 
  -3   8  10        0.01       15.10     12.36 o 
  -2   8  10        3.69        4.72     11.76 o 
  -1   8  10       62.79       66.68     14.05 o 
   0   8  10        5.17        3.85     13.80 o 
  -5   9  10       97.56      101.89     23.06 o 
  -4   9  10       55.78       57.35     15.55 o 
  -3   9  10        6.72        6.81     12.33 o 
  -2   9  10       46.52       48.48     13.51 o 
  -1   9  10        5.98       14.85     13.76 o 
   0   9  10       41.32       25.81     14.28 o 
  -5  10  10       95.42      124.53     23.59 o 
  -4  10  10       82.40      109.39     17.87 o 
  -3  10  10       51.29       57.84     15.69 o 
  -2  10  10      260.40      258.95     20.04 o 
  -1  10  10      396.13      404.23     28.00 o 
   0  10  10       75.24       63.53     17.17 o 
  -5  11  10       58.41       78.48     21.48 o 
  -4  11  10      425.97      441.73     35.12 o 
  -3  11  10      313.41      333.26     25.12 o 
  -2  11  10      115.97      120.50     18.92 o 
  -1  11  10        3.53        5.37     13.61 o 
  -4  12  10       24.65       41.69     26.17 o 
  -3  12  10       48.29       63.96     27.01 o 
  -2  12  10       34.61       23.87     14.15 o 
  -1  12  10       27.32       11.27     14.18 o 
  -4  13  10        8.59       22.68     17.80 o 
  -3  13  10      112.24      137.83     43.38 o 
  -2  13  10      171.89      182.28     21.53 o 
  -3  14  10        0.27        4.71     17.00 o 
  -2  14  10        2.72        4.52     14.73 o 
                                                 
